# Supplementary material for: Horizontal Transfer of Microbial Toxin Genes to Gall Midge Genomes
Source: Genome Biol Evol. 2021 Aug 27;13(9):evab202. doi: 10.1093/gbe/evab202 (PMC8455502; doi:10.1093/gbe/evab202)
Supplement: evab202_Supplementary_Data [file evab202_supplementary_data.zip]

Archive with 4 entries (4 files):
- REV2_SUPPFILE2.xlsx
- REV2_SUPPFILE3.nwk
- REV2_SUPPLEMENT.pdf
- REV2_SUPPFILE1.xlsx
