# Supplementary material for: Horizontal Transfer of Microbial Toxin Genes to Gall Midge Genomes
Source: Genome Biol Evol. 2021 Aug 27;13(9):evab202. doi: 10.1093/gbe/evab202 (PMC8455502; doi:10.1093/gbe/evab202)
Supplement: evab202_Supplementary_Data [file evab202_supplementary_data.zip › REV2_SUPPFILE2.xlsx]

## Sheet: Aip56
	Kingdom	Niche	Notes	Citation
D._bipectinata_cdtB_2_tail___(Verster et al 2019)	Arthropod	Arthropod		NCBI Taxonomy
XP_032305712.1_tail__D._ananassae___A_new_protein_sequence_entered_manually_	Arthropod	Arthropod		NCBI Taxonomy
WP_015979995.1__hypothetical_protein__Candidatus_Hamiltonella_defensa__	Proteobacteria	Arthropod		Rao et al 2012, Am Soc Microbiol
SPP32672.1__hypothetical_protein_ARAF_3064__Arsenophonus_endosymbiont_of_Aleurodicus_floccissimus__	Proteobacteria	Arthropod		Santos-Garcia et al 2018, Frontiers in Microbiology
ACJ10079.1__putative_Shiga-like_toxin_alpha_subunit__Bacteriophage_APSE-5__	Virus	Arthropod		Rouil et al 2020, Genom Biol Evol
KOB68849.1__Apoptosis_inducing_protein__partial__Operophtera_brumata__	Arthropod	Arthropod		NCBI Taxonomy
KOB51764.1__Apoptosis_inducing_protein__partial__Operophtera_brumata__	Arthropod	Arthropod		NCBI Taxonomy
KOB69574.1__Apoptosis_inducing_protein__Operophtera_brumata__	Arthropod	Arthropod		NCBI Taxonomy
OWR45007.1__Aip56__Danaus_plexippus_plexippus__	Arthropod	Arthropod		NCBI Taxonomy
CAB4327916.1__Conserved_hypothetical_protein__Bacteriophage_APSE-7__	Virus	Arthropod		Rouil et al 2020, Genom Biol Evol
WP_089070319.1__M85_family_metallopeptidase__Vibrio_sp._2521-89__	Proteobacteria	Aquatic		Liang et al. 2017 Genome Announc.
WP_009841419.1__M85_family_metallopeptidase__Vibrio_sp._AND4__	Proteobacteria	Aquatic		IMG Database/Urbanczyk et al. 2013 Int J Syst Evol Microbiol.
WP_063524616.1__M85_family_metallopeptidase__Vibrio_sp._HI00D65__	Proteobacteria	Aquatic		IMG Database
WP_021710670.1__hypothetical_protein__Vibrio_azureus__	Proteobacteria	Aquatic		Urbanczyk et al. 2013 Int J Syst Evol Microbiol.
WP_051296919.1__M85_family_metallopeptidase__Arsenophonus_nasoniae__	Proteobacteria	Arthropod		Darby et al 2010, Arthropod Molec Bio
WP_015874047.1__hypothetical_protein__Candidatus_Hamiltonella_defensa__	Proteobacteria	Arthropod		Rao et al 2012, Am Soc Microbiol
XP_034247031.1__uncharacterized_protein_LOC117648579__Thrips_palmi__	Arthropod	Arthropod		NCBI Taxonomy
WP_157758321.1__hypothetical_protein__Cystobacter_fuscus__	Proteobacteria	Soil		IMG Database/Treuner-Lange et al 2017, Genome Announc
XP_026288677.1__uncharacterized_protein_LOC113213739__Frankliniella_occidentalis__	Arthropod	Arthropod		NCBI Taxonomy
XP_019847121.1__uncharacterized_protein_LOC105229636__Bactrocera_dorsalis__	Arthropod	Arthropod		NCBI Taxonomy
XP_018782911.1__PREDICTED__uncharacterized_protein_LOC108965149_isoform_X1__Bactrocera_latifrons__	Arthropod	Arthropod		NCBI Taxonomy
XP_014102626.2__uncharacterized_protein_LOC106627144__Bactrocera_oleae__	Arthropod	Arthropod		NCBI Taxonomy
XP_029407604.1__uncharacterized_protein_LOC115066416__Bactrocera_dorsalis__	Arthropod	Arthropod		NCBI Taxonomy
XP_031641113.1__uncharacterized_protein_LOC116352557__Contarinia_nasturtii__	Arthropod	Arthropod		NCBI Taxonomy
XP_031636937.1__uncharacterized_protein_LOC116349575_isoform_X1__Contarinia_nasturtii__	Arthropod	Arthropod		NCBI Taxonomy
Smos_VUAH01001532-2410-2829__A_new_protein_sequence_entered_manually_	Arthropod	Arthropod		NCBI Taxonomy
YP_803285.1__hypothetical_protein_TNAV2c_gp062__Trichoplusia_ni_ascovirus_2c__	Virus	Arthropod		Wang et al 2006, Virology
Mdes_GL501532-1200694-1201296__A_new_protein_sequence_entered_manually_	Arthropod	Arthropod		NCBI Taxonomy
Smos_VUAH01006225.1-11973222-11973743__A_new_protein_sequence_entered_manually_	Arthropod	Arthropod		NCBI Taxonomy
WP_040010132.1__hypothetical_protein__Francisella_sp._FSC1006__	Proteobacteria	Aquatic		IMG Database
WP_133941913.1__hypothetical_protein__Allofrancisella_inopinata__	Proteobacteria	Other	Water-cooling system	Qu et al (2016) Int. J. Syst. Evol. Microbiol.
YP_002300628.1__hypothetical_protein__Adoxophyes_orana_nucleopolyhedrovirus__	Virus	Arthropod		Wormleaton et al 2003
VVC38548.1__Hypothetical_protein_CINCED_3A014307__Cinara_cedri__	Arthropod	Arthropod		NCBI Taxonomy
NP_001313599.1__uncharacterized_protein_LOC100569341_precursor__Acyrthosiphon_pisum__	Arthropod	Arthropod		NCBI Taxonomy
XP_037050353.1__uncharacterized_protein_LOC119084473__Bradysia_coprophila__	Arthropod	Arthropod		NCBI Taxonomy
WP_143757442.1__hypothetical_protein__Burkholderia_singularis__	Proteobacteria	Aquatic		IMG Database/Vandamme et al. (2017) Front. Microbiol.
WP_129111322.1__hypothetical_protein__Burkholderia_pseudomallei__	Proteobacteria	Mammalian		NCBI Biosample
WP_134853349.1__hypothetical_protein__Burkholderia_pseudomallei__	Proteobacteria	Other		Unclear from NCBI Biosample if from environment or human sample; maps back to strains isolated from either of these environments
WP_129964258.1__hypothetical_protein__Paraburkholderia_sp._UYCP14C__	Proteobacteria	Plants		Langleib et al 2019 Microbiol. Resour. Announc.
WP_076648924.1__hypothetical_protein__Vibrio_sp._10N.222.47.A9__	Proteobacteria	Aquatic		IMG Database
WP_112878770.1__MULTISPECIES__hypothetical_protein__unclassified_Photorhabdus__	Proteobacteria	Nematodes		Waterfield et al 2009
WP_162107612.1__hypothetical_protein__Photorhabdus_laumondii__	Proteobacteria	Nematodes		Waterfield et al 2009
WP_105395419.1__hypothetical_protein__Photorhabdus_luminescens__	Proteobacteria	Nematodes		Waterfield et al 2009
WP_065833998.1_RHS_repeat-associated_core_domain-containing_protein__Pseudomonas_syringae_	Proteobacteria	Soil		Gunther et al 2005
SAY46170.1__Uncharacterised_protein__Serratia_marcescens__	Proteobacteria	Plants		Vicente et al (2016) Microbial Ecology
WP_077754819.1__hypothetical_protein__Shewanella_psychrophila__	Proteobacteria	Other	Sea sediment	Xu et al (2017) Mar. Genomics
WP_170895435.1__MULTISPECIES__hypothetical_protein__unclassified_Vibrio__	Proteobacteria	Other		unclassified vibrio â€” likely aquatic but no way to know
WP_158653304.1__hypothetical_protein__Aeromonas_veronii__	Proteobacteria	Aquatic	Fish	NCBI Biosample
WP_147281033.1__hypothetical_protein__Serratia_fonticola__	Proteobacteria	Plants		Strain E2309; JGI Genome Portal, rice bacterial endophyte
WP_157957611.1__hypothetical_protein__Proteus_terrae__	Proteobacteria	Soil		Behrendt et al 2015
WP_176373800.1__hypothetical_protein__Burkholderia_pseudomallei__	Proteobacteria	Mammalian		NCBI Biosample
WP_152618367.1__hypothetical_protein__Burkholderia_pseudomallei__	Proteobacteria	Other	Environmental sample (Australia)	Johnson et al 2015 Genome Announc.
WP_141108905.1__hypothetical_protein__Aeromonas_veronii__	Proteobacteria	Aquatic		NCBI Biosample
WP_146181451.1__hypothetical_protein__Aeromonas_sp._HMWF016__	Proteobacteria	Aquatic		IMG Database
WP_171316920.1__hypothetical_protein__Ochrobactrum_soli__	Proteobacteria	Soil		Choi et al. 2020 Current Microbiology
KMZ12100.1__Phage_lysin__Candidatus_Burkholderia_humilis__	Proteobacteria	Plants		Carlier and Eberl 2012, Env Microbiol
WP_183646978.1__hypothetical_protein__Ochrobactrum_daejeonense__	Proteobacteria	Other	Sludge at treatment plants	Woo et al 2011 Int. J. Syst. Evol. Microbiol.
WP_025130210.1__hypothetical_protein__Pseudomonas_sp._PH1b__	Proteobacteria	Plants		Ma et al. 2016 Front. Microbiol.
WP_102863695.1__hypothetical_protein__Pseudomonas_protegens__	Proteobacteria	Plants		Powers et al 2015,
WP_060838386.1__MULTISPECIES__hypothetical_protein__Pseudomonas__	Proteobacteria	Plants		NCBI Biosample
WP_087450035.1__hypothetical_protein__Enterobacter_roggenkampii__	Proteobacteria	Other		Unclear from NCBI Biosample
WP_119916529.1__hypothetical_protein__Enterobacter_chuandaensis__	Proteobacteria	Mammalian		Wu et al 2019 Int. J. Syst. Evol. Microbiol.
WP_138762924.1__hypothetical_protein__Pseudomonas_lactis__	Proteobacteria	Mammalian		von Neubeck et al 2017 Int. J. Syst. Evol. Microbiol.Â
WP_150067921.1__hypothetical_protein__Saccharopolyspora_hirsuta__	Proteobacteria	Plants	Sugar cane bagasse	Lacey & Goodfellow 1975 J. Gen. Microbiol.
GGX55134.1__hypothetical_protein_GCM10010341_90070__Streptomyces_albulus__	Proteobacteria	Soil		Global Catalogue of Microorganisms
WP_058995800.1__exo-alpha-sialidase__Leptolyngbya_sp._NIES-2104__	Proteobacteria	Other	Cyanobacterial crusts	Shimura et al 2015 DNA Research
NEQ65955.1__hypothetical_protein__Symploca_sp._SIO2D2__	Proteobacteria	Other		Luesch et al 2001
NET00773.1__hypothetical_protein__Sphaerospermopsis_sp._SIO1G1__	Proteobacteria	Other		Ferreira et al 2020, unpublished
WP_087112237.1__hypothetical_protein__Parendozoicomonas_haliclonae__	Proteobacteria	Other	Marine sponge	Bartz et al 2018, Sys Appl Microbiol
WP_159037161.1__hypothetical_protein__Streptomyces_specialis__	Proteobacteria	Soil		Kampfer et al 2008, Int J Syst Evol Microbiol
WP_143539698.1__hypothetical_protein__Saccharopolyspora_spinosa__	Proteobacteria	Soil		Mertz and Yao 1990
WP_143621153.1__hypothetical_protein__Streptomyces_tsukubensis__	Proteobacteria	Soil		NCBI Biosample
WP_187087047.1__hypothetical_protein__Streptomyces_sp._AC563__	Proteobacteria	Mammalian	Bats	NCBI Biosample
WP_171165820.1__hypothetical_protein__Streptomyces_sp._I05A-00742__	Proteobacteria	Soil		NCBI Biosample
WP_161262862.1__hypothetical_protein__Heliobacterium_gestii__	Proteobacteria	Plants	Rice Soil	IMG Database
WP_078980789.1__hypothetical_protein__Embleya_scabrispora__	Proteobacteria	Soil		Ping et al 2004, Int J Sys Evo Microbio
WP_188295741.1__hypothetical_protein__Streptomyces_sp._CBMA156__	Proteobacteria	Soil		NCBI Biosample
WP_158960021.1__hypothetical_protein__Streptomyces_sp._NRRL_F-6131__	Proteobacteria	Plants	lake soil with Philodendrom oxycardium	IMG Database
WP_160501847.1__hypothetical_protein__Streptomyces_sp._BA2__	Proteobacteria	Other		NCBI Biosample
WP_154675137.1__hypothetical_protein__Frankia_elaeagni__	Proteobacteria	Plants		Jeon et al 1999
SQD98042.1__hypothetical_protein_FMEAI12_4470011__Frankia_sp._Ea1.12__	Proteobacteria	Plants		Nouioui et al 2017
WP_154676963.1__hypothetical_protein__Frankia_discariae__	Proteobacteria	Plants		Nouioui et al 2017
WP_159507171.1__hypothetical_protein__Streptomyces_sp._GS7__	Proteobacteria	Arthropod		Gut of termite; IMG Database
CEM29778.1__unnamed_protein_product__Vitrella_brassicaformis_CCMP3155__	Protists	Aquatic		Obornik et al 2012, Protist 2012
CEM16020.1__unnamed_protein_product__Vitrella_brassicaformis_CCMP3155__	Protists	Aquatic		Obornik et al 2012, Protist 2012
CEL97765.1__unnamed_protein_product__Vitrella_brassicaformis_CCMP3155__	Protists	Aquatic		Obornik et al 2012, Protist 2012
CEM05370.1__unnamed_protein_product__Vitrella_brassicaformis_CCMP3155__	Protists	Aquatic		Obornik et al 2012, Protist 2012
CEL94392.1__unnamed_protein_product__Vitrella_brassicaformis_CCMP3155__	Protists	Aquatic		Obornik et al 2012, Protist 2012
NET89086.1__hypothetical_protein__Kamptonema_sp._SIO1D9__	Proteobacteria	Plants		Strunecky et al 2014, Preslia
OKI30044.1__hypothetical_protein_A6A07_22220__Streptomyces_sp._CB03911__	Proteobacteria	Plants		Yan et al 2016, mBio

## Sheet: CdtB
	Kingdom	Niche	Notes	Citation
M._cerasi_-_from_Verster_et_al_2019._Sequences_in_Supp._extraction	Arthropod	Arthropod		NCBI Taxonomy
XP_022163116.1-uncharacterized_protein_LOC111028693__Myzus_persicae_	Arthropod	Arthropod		NCBI Taxonomy
XP_017099970.1-PREDICTED__cytolethal_distending_toxin_subunit_B_homolog__Drosophila_bipectinata_	Arthropod	Arthropod		NCBI Taxonomy
XP_014760894.1-cytolethal_distending_toxin_subunit_B__Drosophila_ananassae_	Arthropod	Arthropod		NCBI Taxonomy
QDF82162.1_cytolethal_distending_toxin_B__Scaptomyza_flava_	Arthropod	Arthropod		NCBI Taxonomy
QDF82160.1-cytolethal_distending_toxin_B__partial__Scaptomyza_nr._flava__dark__KIV-2019_	Arthropod	Arthropod		NCBI Taxonomy
QDF82159.1-cytolethal_distending_toxin_B__Scaptomyza_pallida_	Arthropod	Arthropod		NCBI Taxonomy
QDF82163.1-cytolethal_distending_toxin_B__Drosophila_primaeva_	Arthropod	Arthropod		NCBI Taxonomy
CAB3623624.1-Putative_cytolethal_distending_toxin_nuclease_subunit_CdtB__Bacteriophage_APSE-7_	Virus	Arthropod		Rouil et al 2020, Genom Biol Evol
CAB3775433.1-Putative_cytolethal_distending_toxin_nuclease_subunit_CdtB__Bacteriophage_APSE-7_	Virus	Arthropod		Rouil et al 2020, Genom Biol Evol
CAB3623637.1-Putative_cytolethal_distending_toxin_nuclease_subunit_CdtB__Bacteriophage_APSE-7_	Virus	Arthropod		Rouil et al 2020, Genom Biol Evol
CAB3775476.1-Putative_cytolethal_distending_toxin_nuclease_subunit_CdtB__Bacteriophage_APSE-2_	Virus	Arthropod		Rouil et al 2020, Genom Biol Evol
WP_100096556.1-endonuclease_exonuclease_phosphatase_family_protein__Candidatus_Hamiltonella_defensa_	Proteobacteria	Arthropod		Degnan et al 2009 PNAS
WP_171967391.1-hypothetical_protein__Candidatus_Hamiltonella_defensa_	Proteobacteria	Arthropod		Degnan et al 2009 PNAS
WP_016857353.1-hypothetical_protein__Candidatus_Hamiltonella_defensa_	Proteobacteria	Arthropod		Degnan et al 2009 PNAS
WP_162860078.1-endonuclease_exonuclease_phosphatase_family_protein__Candidatus_Fukatsuia_symbiotica_	Proteobacteria	Arthropod		Degnan et al 2009 PNAS
RDH39918.1-cytolethal_distending_toxin_subunit_B_family_protein__Coxiellaceae_bacterium_RA15029_	Proteobacteria	Other	Crustacean	Bojko et al 2018 J. Invertebr. Pathol.
TLY46939.1-hypothetical_protein_E6K54_07755__Gammaproteobacteria_bacterium_	Proteobacteria	Other	Metagenome	Diamond et al 2019 Nature Microbiol.
WP_049600395.1-cytolethal_distending_toxin_subunit_B_family_protein__Yersinia_nurmii_	Proteobacteria	Other	Meat	IMG Database
AJI94607.1-endonuclease_Exonuclease_phosphatase_family_protein__Yersinia_ruckeri_	Proteobacteria	Other	Fish liver tissue	NCBI Biosample
WP_019083369.1-cytolethal_distending_toxin_subunit_B_family_protein__Yersinia_enterocolitica_	Proteobacteria	Mammalian		NCBI Biosample
WP_050097345.1-cytolethal_distending_toxin_subunit_B_family_protein__Yersinia_frederiksenii_	Proteobacteria	Aquatic		IMG Database
WP_057649187.1-MULTISPECIES__cytolethal_distending_toxin_subunit_B_family_protein__Yersinia_	Proteobacteria	Mammalian		NCBI Biosample
WP_005158128.1-cytolethal_distending_toxin_subunit_B_family_protein__Yersinia_enterocolitica_	Proteobacteria	Mammalian		NCBI Biosample
EEM9717633.1-cytolethal_distending_toxin_subunit_B_family_protein__Salmonella_enterica_subsp._diarizonae_	Proteobacteria	Other		Accession not found
WP_071991045.1-cytolethal_distending_toxin_subunit_B_family_protein__Edwardsiella_hoshinae_	Proteobacteria	Other		Unclear origin from Biosample
EAO6410082.1-cytolethal_distending_toxin_subunit_B_family_protein__Salmonella_enterica_	Proteobacteria	Other		No info on isolate
WP_112835430.1-cytolethal_distending_toxin_type_III_V_nuclease_subunit_CdtB__Escherichia_coli_	Proteobacteria	Other		Record removed from Genbank
EDX0373911.1-cytolethal_distending_toxin_subunit_B_family_protein__Salmonella_enterica_	Proteobacteria	Other		Accession not found
WP_059330987.1-cytolethal_distending_toxin_subunit_B_family_protein__Escherichia_coli_	Proteobacteria	Mammalian		NCBI Biosample
WP_032479052.1-cytolethal_distending_toxin_subunit_B_family_protein__Vibrio_cholerae_	Proteobacteria	Mammalian		NCBI Biosample
WP_137510785.1-cytolethal_distending_toxin_type_I_nuclease_subunit_CdtB__Escherichia_coli_	Proteobacteria	Mammalian		NCBI Biosample
WP_052718511.1-cytolethal_distending_toxin_subunit_B_family_protein__Avibacterium_paragallinarum_	Proteobacteria	Other	Chicken	NCBI Biosample
WP_119525018.1-cytolethal_distending_toxin_subunit_B_family_protein__Bisgaard_Taxon_44_	Proteobacteria	Other		Record removed from Genbank
ECV9902450.1-cytolethal_distending_toxin_subunit_B_family_protein__Salmonella_enterica_subsp._enterica_	Proteobacteria	Other		Accession not found
EAY4772458.1-cytolethal_distending_toxin_subunit_B_family_protein__Salmonella_enterica_	Proteobacteria	Other		Accession not found
EBJ7457207.1-cytolethal_distending_toxin_subunit_B_family_protein__Salmonella_enterica_	Proteobacteria	Other		Accession not found
EBV5086341.1-cytolethal_distending_toxin_subunit_B_family_protein__Salmonella_enterica_subsp._enterica_serovar_Minnesota_	Proteobacteria	Mammalian		NCBI Biosample
WP_132023582.1-cytolethal_distending_toxin_subunit_B_family_protein__Bisgaardia_hudsonensis_	Proteobacteria	Mammalian		NCBI Biosample/IMG Database
WP_111749779.1-MULTISPECIES__cytolethal_distending_toxin_subunit_B_family_protein__unclassified_Glaesserella_	Proteobacteria	Mammalian		NCBI Biosample
WP_059432846.1-cytolethal_distending_toxin_nuclease_subunit_Ch-CdtB__Campylobacter_hyointestinalis_	Proteobacteria	Mammalian		NCBI Biosample
WP_095227920.1-cytolethal_distending_toxin_subunit_B_family_protein__Helicobacter_sp._13S00401-1_	Proteobacteria	Other	Tortoise	NCBI Biosample
WP_002849498.1-cytolethal_distending_toxin_subunit_B_family_protein__Campylobacter_fetus_	Proteobacteria	Mammalian		NCBI Biosample
EAL9285449.1-cytolethal_distending_toxin_subunit_Cc-CdtB__Campylobacter_coli_	Proteobacteria	Other	Meat (chicken legs)	NCBI Biosample
WP_137621913.1-cytolethal_distending_toxin_subunit_B_family_protein__Campylobacter_sp._MIT_17-670_	Proteobacteria	Other	Bird	NCBI biosample
ECZ6120307.1-cytolethal_distending_toxin_subunit_B_family_protein__Campylobacter_jejuni_	Proteobacteria	Other		Accession not found
BAJ52750.1-cytolethal_distending_toxin_B__Campylobacter_lari_	Proteobacteria	Other		No info on isolate
WP_133389117.1-cytolethal_distending_toxin_subunit_B_family_protein__Campylobacter_volucris_	Proteobacteria	Other	Bird	NCBI Biosample
WP_121764627.1-cytolethal_distending_toxin_subunit_B_family_protein__Helicobacter_burdigaliensis_	Proteobacteria	Mammalian		NCBI Biosample
WP_099506892.1-cytolethal_distending_toxin_subunit_B_family_protein__Campylobacter_sp._251_13_	Proteobacteria	Mammalian	Fox	NCBI Biosample
EAJ7141672.1-cytolethal_distending_toxin_nuclease_subunit_Cj-CdtB__Campylobacter_jejuni_	Proteobacteria	Other	Bird poop	NCBI Biosample
WP_104696791.1-MULTISPECIES__cytolethal_distending_toxin_subunit_B_family_protein__unclassified_Helicobacter_	Proteobacteria	Other	Bird	NCBI Biosample
WP_115568924.1-cytolethal_distending_toxin_subunit_B_family_protein__Helicobacter_brantae_	Proteobacteria	Other	Bird	NCBI Biosample
WP_077388223.1-cytolethal_distending_toxin_subunit_B_family_protein__Helicobacter_bilis_	Proteobacteria	Other	human-associated habitat	NCBI Biosample
WP_112064790.1-cytolethal_distending_toxin_subunit_B_family_protein__Helicobacter_sp._10-6591_	Proteobacteria	Mammalian		NCBI Biosample
WP_034367841.1-cytolethal_distending_toxin_subunit_B_family_protein__Helicobacter_sp._MIT_03-1614_	Proteobacteria	Mammalian		NCBI Biosample
WP_104718983.1-cytolethal_distending_toxin_subunit_B_family_protein__Helicobacter_pullorum_	Proteobacteria	Other	Chicken gut	NCBI Biosample
WP_133956704.1-cytolethal_distending_toxin_subunit_B_family_protein__Helicobacter_anseris_	Proteobacteria	Other	Chicken poop	NCBI Biosample
WP_115578237.1-cytolethal_distending_toxin_subunit_B_family_protein__Helicobacter_anseris_	Proteobacteria	Other	Goose poop	NCBI Biosample
WP_142682102.1-cytolethal_distending_toxin_subunit_B_family_protein__Campylobacter_sp._MIT_99-7217_	Proteobacteria	Mammalian		NCBI Biosample
WP_034969066.1-cytolethal_distending_toxin_subunit_B_family_protein__Campylobacter_mucosalis_	Proteobacteria	Mammalian		NCBI Biosample
WP_142931073.1-MULTISPECIES__cytolethal_distending_toxin_subunit_B_family_protein__unclassified_Campylobacter_	Proteobacteria	Mammalian		NCBI Biosample
WP_104699394.1-cytolethal_distending_toxin_subunit_B_family_protein__Helicobacter_marmotae_	Proteobacteria	Mammalian		NCBI Biosample
WP_121726875.1-cytolethal_distending_toxin_subunit_B_family_protein__Helicobacter_labetoulli_	Proteobacteria	Mammalian		NCBI Biosample
WP_115575552.1-MULTISPECIES__cytolethal_distending_toxin_subunit_B_family_protein__unclassified_Helicobacter_	Proteobacteria	Mammalian		NCBI Biosample
WP_059425552.1-cytolethal_distending_toxin_subunit_B_family_protein__Campylobacter_hyointestinalis_	Proteobacteria	Mammalian		NCBI Biosample
WP_015004717.1-cytolethal_distending_toxin_subunit_B_family_protein__Paraburkholderia_phenoliruptrix_	Proteobacteria	Plants		de Oliveira Cunha et al 2012 J Bacteriol
WP_129961983.1-cytolethal_distending_toxin_subunit_B_family_protein__Paraburkholderia_sp._UYCP14C_	Proteobacteria	Plants		NCBI Biosample
WP_166735254.1-cytolethal_distending_toxin_subunit_B_family_protein__Serratia_fonticola_	Proteobacteria	Plants		NCBI Biosample
WP_049780971.1-cytolethal_distending_toxin_subunit_B_family_protein__Hahella_chejuensis_	Proteobacteria	Other	Marine sediment	NCBI Biosample
WP_069688226.1-endonuclease_exonuclease_phosphatase_family_protein__Vibrio_harveyi_	Proteobacteria	Aquatic		Wang et al 2018 Genome Announcements
XP_027840804.1-uncharacterized_protein_LOC114122360__Aphis_gossypii_	Arthropod	Arthropod		NCBI Taxonomy
XP_031641203.1-uncharacterized_protein_LOC116352617__Contarinia_nasturtii_	Arthropod	Arthropod		NCBI Taxonomy
XP_031639861.1-uncharacterized_protein_LOC116351853__Contarinia_nasturtii_	Arthropod	Arthropod		NCBI Taxonomy
XP_017099943.1-PREDICTED__uncharacterized_protein_LOC108127405__Drosophila_bipectinata_	Arthropod	Arthropod		NCBI Taxonomy
XP_016950904.1-PREDICTED__cytolethal_distending_toxin_subunit_B_homolog__Drosophila_biarmipes_	Arthropod	Arthropod		NCBI Taxonomy

## Sheet: Lysozyme
x	Kingdom	Niche	Notes	Citation
YP_002308525.1_lysozyme__Bacteriophage_APSE-2_	Virus	Arthropod		Rouil et al 2020, Genom Biol Evol
WP_174889564.1_glycoside_hydrolase_family_protein__Candidatus_Hamiltonella_defensa_	Proteobacteria	Arthropod		Degnan et al 2009, PNAS
WP_058948879.1_lysozyme__Plautia_stali_symbiont_	Arthropod	Arthropod		See GenBank description.
SPP31571.1_Lysozyme_RrrD__Arsenophonus_endosymbiont_of_Aleurodicus_floccissimus_	Proteobacteria	Arthropod		Duron 2014, FEMS Microbiol Ecology
WP_135679333.1_lysozyme__Arsenophonus_nasoniae_	Proteobacteria	Arthropod		Duron 2014, FEMS Microbiol Ecology
OIV47148.1_lysozyme__Sodalis_sp._TME1_	Proteobacteria	Arthropod		Dale et al 2001, PNAS
WP_019453549.1_lysozyme__Serratia_marcescens_	Proteobacteria	Other	fish or carnivorous plant	NCBI Biosample
WP_108701634.1_MULTISPECIES__lysozyme__Enterobacteriaceae_	Proteobacteria	Other	human or nematode	NCBI Biosample
WP_123767280.1_lysozyme__Yersinia_pseudotuberculosis_	Proteobacteria	Mammalian		IMG Database
WP_103796112.1_lysozyme__Pantoea_sp._PSNIH6_	Proteobacteria	Other		Genbank record removed
KAB8312941.1_lysozyme__Erwinia_endophytica_	Proteobacteria	Plants		Ramirez-Bahena et al 2016, Int J Syst Evo Microbiol
MIW69860.1_lysozyme__Salmonella_enterica_subsp._enterica_	Proteobacteria	Mammalian		NCBI Biosample
WP_171137456.1_glycoside_hydrolase_family_protein__Vibrio_plantisponsor_	Proteobacteria	Plants		Rameshkumar et al 2011, Syst Appl Microbiol
EBW8392057.1_lysozyme__Salmonella_enterica_subsp._enterica_serovar_Florida_	Proteobacteria	Mammalian		NCBI Biosample
WP_065686712.1_lysozyme__Serratia_sp._14-2641_	Proteobacteria	Other		Genbank record removed
WP_114986414.1_lysozyme__Pragia_fontium_	Proteobacteria	Aquatic		NCBI Biosample
WP_110592073.1_lysozyme__Providencia_sp._1709051003_	Proteobacteria	Other		Genbank record removed
WP_179896544.1_glycoside_hydrolase_family_protein__Providencia_alcalifaciens_	Proteobacteria	Mammalian	Mouse mouth	NCBI Biosample
WP_032115182.1_lysozyme__Arsenophonus_endosymbiont_of_Nilaparvata_lugens_	Proteobacteria	Arthropod		Duron 2014, FEMS Microbiol Ecology
WP_053908905.1_lysozyme__Moellerella_wisconsensis_	Proteobacteria	Mammalian		NCBI Biosample
WP_102140702.1_lysozyme__Providencia_sp._WCHPHu000369_	Proteobacteria	Mammalian		NCBI Biosample
WP_105369883.1_lysozyme__Morganella_morganii_	Proteobacteria	Mammalian	clinical or host-associated sample	NCBI Biosample
WP_131680599.1_MULTISPECIES__lysozyme__Providencia_	Proteobacteria	Other	Isolates from diverse environments	NCBI Biosample
WP_109409335.1_lysozyme__Proteus_genomosp._4_	Proteobacteria	Mammalian		IMG Database
XP_031638744.1_uncharacterized_protein_LOC116350899__Contarinia_nasturtii_	Arthropod	Arthropod		NCBI Taxonomy
Cnas_NW02201606_2607199-2606738	Arthropod	Arthropod		NCBI Taxonomy
Cnas_NW02201606_2605394-2605837	Arthropod	Arthropod		NCBI Taxonomy
Mdes_AEGA01007297-120-560	Arthropod	Arthropod		NCBI Taxonomy
Mdes_AEGA01024319-3788-4225	Arthropod	Arthropod		NCBI Taxonomy
Mdes_GL501497-230410-230853	Arthropod	Arthropod		NCBI Taxonomy
KAF5343523.1_hypothetical_protein_D9756_011629__Leucoagaricus_leucothites_	Basidiomycota	Other	Litter decomposition	NCBI Bioproject
KXN88353.1_Lysozyme__Leucoagaricus_sp._SymC.cos_	Basidiomycota	Arthropod		NCBI Biosample
ORX69720.1_family_24_glycoside_hydrolase__Linderina_pennispora_	Zoopagomycota	Soil		JGI Mycocosm Database
KAF9164363.1_hypothetical_protein_DFQ26_001499__Actinomortierella_ambigua_	Mucoromycota	Soil		Vandepol et al 2020 Fungal Diversity
XP_007822386.1_glycoside_hydrolase_family_24__Metarhizium_robertsii_ARSEF_23_	Ascomycota	Arthropod		Gao et al 2011 PLoS Genet
PIA15404.1_glycoside_hydrolase_family_24_protein__Coemansia_reversa_NRRL_1564_	Zoopagomycota	Other		No info on isolate
XP_018173949.1_glycoside_hydrolase_family_24__Purpureocillium_lilacinum_	Ascomycota	Plants		Wang et al 2016 PLoS Pathogens
KAF9165029.1_hypothetical_protein_DFQ26_000715__Actinomortierella_ambigua_	Mucoromycota	Soil		Vandepol et al 2020 Fungal Diversity
KAF9165028.1_hypothetical_protein_DFQ26_000714__Actinomortierella_ambigua_	Mucoromycota	Soil		Vandepol et al 2020 Fungal Diversity
KAF2093586.1_lysozyme-like_protein__partial__Rhizodiscina_lignyota_	Ascomycota	Other		No info on isolate
ORX74698.1_glycoside_hydrolase_family_24_protein__Linderina_pennispora_	Zoopagomycota	Soil		JGI Mycocosm Database
XP_036628335.1_uncharacterized_protein_PC9H_009444__Pleurotus_ostreatus_	Basidiomycota	Other		No info on isolate
KAA8913413.1_lysozyme-like_domain-containing_protein__Sphaerosporella_brunnea_	Ascomycota	Plants		JGI Mycocosm Database
KAF8650076.1_hypothetical_protein_AX16_005419__Volvariella_volvacea_WC_439_	Basidiomycota	Other	Grow on rice straw bed	NCBI Biosample
KAF8416941.1_family_24_glycoside_hydrolase__Tirmania_nivea_	Ascomycota	Plants		JGI Mycocosm Database
XP_007783539.1_hypothetical_protein_W97_07480__Coniosporium_apollinis_CBS_100218_	Ascomycota	Other		No info on isolate
TVY81650.1_Endolysin__Lachnellula_suecica_	Ascomycota	Plants		NCBI Biosample
KAF8247180.1_glycoside_hydrolase_family_24_protein__Wilcoxina_mikolae_CBS_423.85_	Ascomycota	Plants		JGI Mycocosm Database
KAF8540478.1_lysozyme-like_domain-containing_protein__Trichophaea_hybrida_	Ascomycota	Plants		JGI Mycocosm Database
XP_001886256.1_glycoside_hydrolase_family_24_protein__Laccaria_bicolor_S238N-H82_	Basidiomycota	Plants		NCBI Biosample
XP_024704268.1_lysozyme-like_protein__Aspergillus_steynii_IBT_23096_	Ascomycota	Other	Plants and soil	JGI Mycocosm
OJJ01373.1_hypothetical_protein_ASPVEDRAFT_630443__Aspergillus_versicolor_CBS_583.65_	Ascomycota	Other	Damp rooms and food	Ensembl
CRG89736.1_glycoside_hydrolase_family_24_protein__Talaromyces_islandicus_	Ascomycota	Plants	Cereals/grains	Schafhauser et al 2015 J. Biotechnology
XP_031916209.1_lysozyme-like_domain-containing_protein__Aspergillus_pseudotamarii_	Ascomycota	Other		No info on isolate
OQE39017.1_hypothetical_protein_PENCOP_c007G02410__Penicillium_coprophilum_	Ascomycota	Other	Sewage water plant	NCBI Biosample
XP_022402135.1_hypothetical_protein_ASPGLDRAFT_24476__Aspergillus_glaucus_CBS_516.65_	Ascomycota	Other		No info on isolate
OJJ00767.1_hypothetical_protein_ASPVEDRAFT_27479__Aspergillus_versicolor_CBS_583.65_	Ascomycota	Other	Damp rooms and food	Ensembl
GES58902.1_hypothetical_protein_ATETN484_0003012400__Aspergillus_terreus_	Ascomycota	Other		No info on isolate
KAB8748946.1_hypothetical_protein_FH972_026497__Carpinus_fangiana_	Other_or_None	Plants		NCBI Biosample
XP_001886171.1_glycoside_hydrolase_family_24_protein__partial__Laccaria_bicolor_S238N-H82_	Basidiomycota	Plants		NCBI Biosample
XP_007784043.1_hypothetical_protein_W97_07984__Coniosporium_apollinis_CBS_100218_	Ascomycota	Other		No info on isolate
KAE8447053.1_hypothetical_protein_EG329_011188__Helotiales_sp._DMI_Dod_QoI_	Ascomycota	Plants		Lichtner et al 2020 Phytopathology
PPR00137.1_hypothetical_protein_CVT24_008939__Panaeolus_cyanescens_	Basidiomycota	Other		no info on isolate
XP_001840818.2_lysozyme__Coprinopsis_cinerea_okayama7_130_	Basidiomycota	Other		no info on isolate
TFK22937.1_lysozyme-like_protein__Coprinopsis_marcescibilis_	Basidiomycota	Other	Litter decomposition	JGI Mycocosm
KAF6759172.1_lysozyme__Coprinellus_angulatus_	Basidiomycota	Soil	Burnt soils	JGI Mycocosm
XP_001840820.1_lysozyme__Coprinopsis_cinerea_okayama7_130_	Basidiomycota	Other		no info on isolate
XP_001840813.1_lysozyme__Coprinopsis_cinerea_okayama7_130_	Basidiomycota	Other		no info on isolate
KAF4618617.1_hypothetical_protein_D9613_009816__Agrocybe_pediades_	Basidiomycota	Other		No info on isolate
CAA7266089.1_unnamed_protein_product__Agrocybe_aegerita_	Basidiomycota	Plants		NCBI Biosample
KAF8162698.1_glycoside_hydrolase_family_24_protein__Crassisporium_funariophilum_	Basidiomycota	Soil		Steindorff et al 2020 Environmental Microbiology
XP_018175425.1_lysozyme__Purpureocillium_lilacinum_	Ascomycota	Plants		Wang et al 2016 PLoS Pathogens
PGH06790.1_hypothetical_protein_AJ79_06431__Helicocarpus_griseus_UAMH5409_	Ascomycota	Mammalian		Munoz et al 2018 Scientific Reports
PGH11556.1_hypothetical_protein_AJ79_04814__Helicocarpus_griseus_UAMH5409_	Ascomycota	Mammalian		Munoz et al 2018 Scientific Reports
KAF2181601.1_glycoside_hydrolase_family_24_protein__Zopfia_rhizophila_CBS_207.26_	Ascomycota	Plants		Haridas et al 2020 Stud Mycol
XP_018147228.1_lysozyme__Pochonia_chlamydosporia_170_	Ascomycota	Nematodes		Larriba et al 2014 Fungal Genet Diol
XP_003039598.1_uncharacterized_protein_NECHADRAFT_55896__Fusarium_vanettenii_77-13-4_	Ascomycota	Plants		Coleman et al 2009 PLoS Genet
XP_001228442.1_hypothetical_protein_CHGG_10515__Chaetomium_globosum_CBS_148.51_	Ascomycota	Plants	Stored cotton	Cuomo et al 2015 Genome Announc.
XP_006690972.1_hypothetical_protein_CTHT_0004310__Chaetomium_thermophilum_var._thermophilum_DSM_1495_	Ascomycota	Other	fermenting straw	Amlacher et al 2011 Cell
KXX76154.1_Lysozyme__Madurella_mycetomatis_	Ascomycota	Mammalian		Smit et al 2016 Genome Announc
KIM95657.1_glycoside_hydrolase_family_24_protein__partial__Oidiodendron_maius_Zn_	Ascomycota	Plants		JGI Mycocosm Database
KIM98777.1_glycoside_hydrolase_family_24_protein__partial__Oidiodendron_maius_Zn_	Ascomycota	Plants		JGI Mycocosm Database
KAF4466097.1_lysozyme__Fusarium_albosuccineum_	Ascomycota	Plants		NCBI Biosample
KAF4959443.1_hypothetical_protein_FGADI_1664__Fusarium_gaditjirri_	Ascomycota	Plants		NCBI Taxonomy
KFY43893.1_hypothetical_protein_V494_01769__Pseudogymnoascus_sp._VKM_F-4513__FW-928__	Ascomycota	Soil		Leushkin et al 2015 BMC Genomics
KFY67749.1_hypothetical_protein_V496_01423__Pseudogymnoascus_sp._VKM_F-4515__FW-2607__	Ascomycota	Soil		Leushkin et al 2015 BMC Genomics
RYO77002.1_hypothetical_protein_DL762_009548__Monosporascus_cannonballus_	Ascomycota	Plants		NCBI Biosample
KXJ87493.1_lysozyme__Microdochium_bolleyi_	Ascomycota	Plants		David et al 2016 Genome Announc
PHH86583.1_hypothetical_protein_CDD83_10015__Cordyceps_sp._RAO-2017_	Ascomycota	Arthropod		NCBI Biosample
CEJ92312.1_hypothetical_protein_VHEMI07972__Torrubiella_hemipterigena_	Ascomycota	Arthropod		Nilanonta et al 2003 Tetrahedron
XP_018181472.1_lysozyme__Purpureocillium_lilacinum_	Ascomycota	Plants		Wang et al 2016 PLoS Pathogens
RZR63224.1_glycoside_hydrolase_family_24_protein__Pochonia_chlamydosporia_123_	Ascomycota	Nematodes		Larriba et al 2014 Fungal Genet Diol
XP_028464287.1_lysozyme__Sodiomyces_alkalinus_F11_	Ascomycota	Aquatic		Grum-Grzhimaylo et al 2018 Mol Ecol
XP_028465619.1_lysozyme__Sodiomyces_alkalinus_F11_	Ascomycota	Aquatic		Grum-Grzhimaylo et al 2018 Mol Ecol
KEY73454.1_hypothetical_protein_S7711_07483__Stachybotrys_chartarum_IBT_7711_	Ascomycota	Other		Semeiks et al 2014 BMC Genomics
KAB5545537.1_lysozyme__Coniochaeta_sp._2T2.1_	Ascomycota	Plants		Mondo et al 2019 Biotechnology for Biofuels
KFH40740.1_Lysozyme-like_protein__Acremonium_chrysogenum_ATCC_11550_	Ascomycota	Aquatic		ATCC Deposition
GAW15862.1_hypothetical_protein_ANO14919_052840__fungal_sp._No.14919_	Other_or_None	Soil		NCBI Biosample
KAF5009760.1_hypothetical_protein_FDECE_4033__Fusarium_decemcellulare_	Ascomycota	Plants		NCBI Biosample
KAF7562604.1_hypothetical_protein_G7046_g1518__Stylonectria_norvegica_	Ascomycota	Other	Deciduous deadwood	NCBI Biosample
QDS76536.1_hypothetical_protein_FKW77_006119__Venturia_effusa_	Ascomycota	Plants		NCBI Biosample
RFU25668.1_hypothetical_protein_B7463_g10670__partial__Scytalidium_lignicola_	Ascomycota	Other	Oak litter	NCBI Biosample
KIM94377.1_glycoside_hydrolase_family_24_protein__Oidiodendron_maius_Zn_	Ascomycota	Plants		JGI Mycocosm Database
KAF1991127.1_glycoside_hydrolase_family_24_protein__Aulographum_hederae_CBS_113979_	Ascomycota	Other		No info on isolate
CAA7266061.1_unnamed_protein_product__Agrocybe_aegerita_	Basidiomycota	Plants		NCBI Biosample
XP_001887554.1_glycoside_hydrolase_family_24_protein__Laccaria_bicolor_S238N-H82_	Basidiomycota	Plants		NCBI Biosample
TFK38393.1_family_24_glycoside_hydrolase__Crucibulum_laeve_	Basidiomycota	Other	could be plant or soil	No info on isolate, JGI Mycocosm
PFH49316.1_glycoside_hydrolase_family_24_protein__Amanita_thiersii_Skay4041_	Basidiomycota	Plants		Wolfe et al 2012 Mycologia
CAA7266062.1_unnamed_protein_product__Agrocybe_aegerita_	Basidiomycota	Plants		NCBI Biosample
PPQ63730.1_hypothetical_protein_CVT24_004239__Panaeolus_cyanescens_	Basidiomycota	Other		No info on isolate
PFH48195.1_glycoside_hydrolase_family_24_protein__Amanita_thiersii_Skay4041_	Basidiomycota	Plants		Wolfe et al 2012 Mycologia
XP_001840847.1_lysozyme__Coprinopsis_cinerea_okayama7_130_	Basidiomycota	Other		No info on isolate
XP_023459810.1_Lysozyme__Cercospora_beticola_	Ascomycota	Plants		Rangel et al 2020
XP_033663175.1_glycoside_hydrolase_family_24_protein__partial__Zasmidium_cellare_ATCC_36951_	Ascomycota	Other		Wine cellars; JGI Mycocosm
WP_045754706.1_lysozyme__Sphingobacterium_sp._PM2-P1-29_	Bacteroidetes	Other		Genbank record removed
PKY43593.1_putative_phage-related_lysozyme__Rhizophagus_irregularis_	Mucoromycota	Plants		NCBI Biosample
PKK66860.1_hypothetical_protein_RhiirC2_784269__Rhizophagus_irregularis_	Mucoromycota	Plants		Ropars et al 2016 Nat Microbiol
GES83630.1_glycoside_hydrolase_family_24_protein__Rhizophagus_clarus_	Mucoromycota	Plants		Kobayashi et al 2018 BMC Genomics
RIA96722.1_Glycoside_Hydrolase_Family_24_protein__partial__Glomus_cerebriforme_	Mucoromycota	Plants		Morin et al 2019 New Phytol
RIA96721.1_Glycoside_Hydrolase_Family_24_protein__Glomus_cerebriforme_	Mucoromycota	Plants		Morin et al 2019 New Phytol
PKK68366.1_lysozyme__Rhizophagus_irregularis_	Mucoromycota	Plants		Ropars et al 2016 Nat Microbiol
RIA96167.1_Glycoside_Hydrolase_Family_24_protein__Glomus_cerebriforme_	Mucoromycota	Plants		Morin et al 2019 New Phytol
XP_037029278.1_uncharacterized_protein_LOC119069325__Bradysia_coprophila_	Arthropod	Arthropod		NCBI Biosample
ORX94878.1_lysozyme-like_protein__partial__Basidiobolus_meristosporus_CBS_931.73_	Zoopagomycota	Other		No info on isolate
XP_027195130.1_uncharacterized_protein_LOC113789752__Dermatophagoides_pteronyssinus_	Arthropod	Arthropod		Waldron et al 2017 Genome Announc.
WP_189358946.1_glycoside_hydrolase_family_protein__Undibacterium_squillarum_	Proteobacteria	Other		No info on isolate
RXJ59998.1_hypothetical_protein_CRV04_03005__Arcobacter_sp._CECT_8987_	Proteobacteria	Aquatic		NCBI Biosample
WP_128997788.1_lysozyme__Arcobacter_molluscorum_	Proteobacteria	Other	Mussel	NCBI Biosample
MBF2035158.1_lysozyme__Leptolyngbyaceae_cyanobacterium_T60_A2020_046_	Cyanobacteria	Other	Hot spring	NCBI Biosample
WP_084606890.1_MULTISPECIES__lysozyme__Cyanobacteria_	Cyanobacteria	Aquatic		Chandrababunaidu et al 2015 Genome Announc.
MBD0269230.1_lysozyme__Cyanobacteria_bacterium_Co-bin8_	Cyanobacteria	Soil		Jordaan et al 2020 mSystems
MBF2003654.1_lysozyme__Synechococcales_cyanobacterium_M58_A2018_015_	Cyanobacteria	Other	Hot spring	NCBI Biosample
WP_193990617.1_glycoside_hydrolase_family_protein__Leptolyngbya_ectocarpi_	Cyanobacteria	Aquatic		NCBI Biosample
NEP15312.1_lysozyme__Leptolyngbya_sp._SIO4C1_	Cyanobacteria	Other	Stromatolite	NCBI Biosample
WP_193909081.1_glycoside_hydrolase_family_protein__Romeria_gracilis_	Cyanobacteria	Aquatic		NCBI Biosample
WP_193875447.1_glycoside_hydrolase_family_protein__Oculatella_sp._LEGE_06141_	Cyanobacteria	Other	Symbiotic with green algae	NCBI Biosample
NJL39093.1_lysozyme__Leptolyngbyaceae_cyanobacterium_SM1_4_3_	Cyanobacteria	Other	Stromatolite	NBCI Biosample
WP_190361329.1_unnamed_protein_product	Cyanobacteria	Aquatic		Chen et al 2021 ISME J
WP_190507427.1_glycoside_hydrolase_family_protein__Oscillatoria_sp._FACHB-1407_	Cyanobacteria	Other		Genbank record removed
WP_056353898.1_lysozyme__Methylobacterium_sp._Leaf89_	Proteobacteria	Plant		Bai et al 2015 Nature
NTE83741.1_lysozyme__Agrobacterium_tumefaciens_	Proteobacteria	Plants		Weisberg et al 2020 Science
WP_115537122.1_lysozyme__Paraburkholderia_sp._DHOM06_	Proteobacteria	Soil		NCBI Biosample
HBK98455.1_hypothetical_protein__Microcoleaceae_bacterium_UBA10368_	Cyanobacteria	Other	Microbial mat	Parks et al 2018 Nat Biotechnol
CVI60995.1_Lysozyme__Agrobacterium_deltaense_NCPPB_1641_	Proteobacteria	Other		No info on isolate
MBF2000777.1_glycoside_hydrolase_family_protein__Synechococcales_cyanobacterium_M58_A2018_015_	Cyanobacteria	Other	Hot spring	NCBI Biosample
HAC56814.1_hypothetical_protein__Rhodobiaceae_bacterium_	Proteobacteria	Other	Beach sand	Parks et al 2018 Nat Biotechnol
WP_052513404.1_lysozyme__Bosea_sp._LC85_	Proteobacteria	Other	Cave	Gan et al 2014 Genome Announc.
WP_019403034.1_MULTISPECIES__glycoside_hydrolase_family_protein__Chelatococcus_	Proteobacteria	Other	Wastewater/oilfield	NCBI Biosample/IMG Database
WP_116527779.1_lysozyme__Microvirga_sp._KLBC_81_	Proteobacteria	Plants		NCBI Biosample
WP_134102992.1_lysozyme__Neorhizobium_sp._R1-B_	Proteobacteria	Other		No info on isolate
WP_151682397.1_lysozyme__Ochrobactrum_pseudintermedium_	Proteobacteria	Aquatic		NCBI Biosample
WP_007552512.1_glycoside_hydrolase_family_protein__Bartonella_sp._DB5-6_	Proteobacteria	Mammalian		IMG Database
WP_100693035.1_glycoside_hydrolase_family_protein__Bartonella_sp._1-1C_	Proteobacteria	Mammalian		Harms et al 2017 Genome Biol Evol
WP_015398455.1_glycoside_hydrolase_family_protein__Bartonella_australis_	Proteobacteria	Mammalian		Guy et al 2013 PLoS Genet
WP_007476660.1_lysozyme__Bartonella_melophagi_	Proteobacteria	Other		No info on isolate
SPU27379.1_Phage-related_lysozyme__muraminidase___Bartonella_washoeensis_	Proteobacteria	Other		No info on isolate
QHJ78478.1_hypothetical_protein__Bacteriophage_sp._	Virus	Arthropod		Deboutte et al 2020 PNAS
WP_077993276.1_glycoside_hydrolase_family_protein__Bartonella_apis_	Proteobacteria	Arthropod		NCBI Biosample
WP_182417937.1_glycoside_hydrolase_family_protein__Bartonella_sp._HY038_	Proteobacteria	Mammalian		NCBI Biosample
WP_166950687.1_glycoside_hydrolase_family_protein__Pseudochelatococcus_lubricantis_	Proteobacteria	Other		No info on isolate
WP_183751781.1_glycoside_hydrolase_family_protein__Pseudochelatococcus_contaminans_	Proteobacteria	Other	Coolant in metal working emulsion	IMG Database
WP_015398240.1_lysozyme__Bartonella_australis_	Proteobacteria	Mammalian		Guy et al 2013 PLoS Genet
WP_039761135.1_lysozyme__Bartonella_queenslandensis_	Proteobacteria	Other		No info on isolate
WP_015398321.1_lysozyme__Bartonella_australis_	Proteobacteria	Mammalian		Guy et al 2013 PLoS Genet
HHI82583.1_lysozyme__Rhizobiales_bacterium_	Proteobacteria	Other	Hydrothermal sediment	Zhou et al 2020 mSystems
WP_018425789.1_glycoside_hydrolase_family_protein__Hoeflea_sp._108_	Proteobacteria	Aquatic		IMG Database
WP_140533007.1_lysozyme__Mesorhizobium_sp._B1-1-8_	Proteobacteria	Soil		NCBI Biosample
WP_049602239.1_lysozyme__Yersinia_nurmii_	Proteobacteria	Other	Meat	NCBI Biosample
WP_033580998.1_lysozyme__Dickeya_chrysanthemi_	Proteobacteria	Plants		Pritchard et al 2013 Genome Announc.
WP_137741917.1_lysozyme__Pectobacterium_polonicum_	Proteobacteria	Plants	Groundwater from potato field	NCBI Biosample
WP_047730402.1_lysozyme__Serratia_marcescens_	Proteobacteria	Mammalian		NCBI Biosample
QHJ80029.1_endolysin_autolysin__Myoviridae_sp._	Virus	Arthropod		Deboutte et al 2020 PNAS

## Sheet: RHS
x	Kingdom	Niche	Notes	Citation
WP_058823988.1_RHS_repeat-associated_core_domain-containing_protein__Pseudomonas_syringae_	Proteobacteria	Plants		Zhang et al 2007, Cell Host Microbe
GFM58987.1_sugar-binding_protein__Pseudomonas_cichorii_	Proteobacteria	Plants		Pauwelyn et al 2011, J. Phytopathol
WP_095066952.1_sugar-binding_protein__Pseudomonas_sp._Irchel_3A18_	Proteobacteria	Other		Butaite et al 2017 Nat Commun
GFM75114.1_sugar-binding_protein__Pseudomonas_cichorii_	Proteobacteria	Plants		Pauwelyn et al 2011, J. Phytopathol
GFM58983.1_sugar-binding_protein__Pseudomonas_cichorii_	Proteobacteria	Plants		Pauwelyn et al 2011, J. Phytopathol
WP_025389422.1_RHS_repeat-associated_core_domain-containing_protein__Pseudomonas_syringae_	Proteobacteria	Plants		Zhang et al 2007, Cell Host Microbe
WP_014339723.1_RHS_repeat-associated_core_domain-containing_protein__Pseudomonas_fluorescens_	Proteobacteria	Plants		Paulsen et al 2005, Nature Biotech
WP_025990986.1_RHS_repeat-associated_core_domain-containing_protein__Pseudomonas_syringae_	Proteobacteria	Plants		Zhang et al 2007, Cell Host Microbe
WP_161460866.1_RHS_repeat-associated_core_domain-containing_protein__Pseudomonas_syringae_	Proteobacteria	Plants		Zhang et al 2007, Cell Host Microbe
WP_122851823.1_RHS_repeat-associated_core_domain-containing_protein__Pseudomonas_viridiflava_	Proteobacteria	Plants		Jakob et al 2002, Molec Plants-Microbe Interact
WP_082481464.1_RHS_repeat-associated_core_domain-containing_protein__Pseudomonas_sp._Leaf127_	Proteobacteria	Plants		Passera et al 2019, Front Microbiol
WP_054062970.1_RHS_repeat-associated_core_domain-containing_protein__Pseudomonas_fuscovaginae_	Proteobacteria	Plants		Miyajima et al 1983, J Syst Evol Microbiol
WP_065833998.1_RHS_repeat-associated_core_domain-containing_protein__Pseudomonas_syringae_	Proteobacteria	Plants		Zhang et al 2007, Cell Host Microbe
WP_150696155.1_hypothetical_protein__Pandoraea_terrae_	Proteobacteria	Soil		Jeong et al 2016, Int J Syst Evol Microbiol
SEN27337.1_RHS_repeat-associated_core_domain-containing_protein__Pseudomonas_sp._ok266_	Proteobacteria	Plants		IMG Database
RON86346.1_type_IV_secretion_protein_Rhs__Pseudomonas_fluorescens_	Proteobacteria	Plants		Paulsen et al 2005, Nature Biotech
WP_095113555.1_type_IV_secretion_protein_Rhs__Pseudomonas_sp._Irchel_3H7_	Proteobacteria	Other		Butaite et al 2017 Nat Commun
CEL27250.1_tRNA3_Ser_-specific_nuclease_WapA_precursor__Pseudomonas_fluorescens_	Proteobacteria	Plants		Paulsen et al 2005, Nature Biotech
VVN08933.1_hypothetical_protein_PS624_03726__Pseudomonas_fluorescens_	Proteobacteria	Plants		Paulsen et al 2005, Nature Biotech
WP_150602639.1_RHS_repeat-associated_core_domain-containing_protein__Pseudomonas_fluorescens_	Proteobacteria	Plants		Paulsen et al 2005, Nature Biotech
WP_186621152.1_RHS_repeat-associated_core_domain-containing_protein__Pseudomonas_sp._OE_48.2_	Proteobacteria	Plants		NCBI Biosample
WP_169428602.1_RHS_repeat-associated_core_domain-containing_protein__Pseudomonas_fluorescens_	Proteobacteria	Plants		Paulsen et al 2005, Nature Biotech
WP_178083489.1_type_IV_secretion_protein_Rhs__Pseudomonas_sp._91RF_	Proteobacteria	Plants		NCBI Biosample
WP_192226923.1_type_IV_secretion_protein_Rhs__Pseudomonas_sp._PDM02_	Proteobacteria	Soil		NCBI Biosample
WP_130903966.1_RHS_repeat-associated_core_domain-containing_protein__Pseudomonas_sp._Sample_22_	Proteobacteria	Soil		NCBI Biosample
WP_007983980.1_RHS_repeat-associated_core_domain-containing_protein__Pseudomonas_sp._GM48_	Proteobacteria	Plants		IMG Database
WP_103403329.1_type_IV_secretion_protein_Rhs__Pseudomonas_sp._DP16D-R1_	Proteobacteria	Other	Groundwater	IMG database
WP_046039813.1_type_IV_secretion_protein_Rhs__Pseudomonas_fluorescens_	Proteobacteria	Soil		NCBI Biosample
WP_131107395.1_RHS_repeat-associated_core_domain-containing_protein__Pseudomonas_sp._Sample_10_	Proteobacteria	Soil		NCBI Biosample
WP_192307702.1_RHS_repeat-associated_core_domain-containing_protein__Pseudomonas_sp._PDM04_	Proteobacteria	Soil		NCBI Biosample
WP_095943171.1_type_IV_secretion_protein_Rhs__Pseudomonas_sp._ACN8_	Proteobacteria	Soil		NCBI Biosample
WP_095152969.1_type_IV_secretion_protein_Rhs__Pseudomonas_sp._Irchel_s3b5_	Proteobacteria	Soil		Butaite et al 2017 Nat Commun
WP_085717411.1_type_IV_secretion_protein_Rhs__Pseudomonas_sp._B28_2017__	Proteobacteria	Soil		NCBI Biosample
WP_048376809.1_hypothetical_protein__Pseudomonas_lundensis_	Proteobacteria	Other	prepacked beef	NCBI Biosample
WP_137939972.1_RHS_repeat-associated_core_domain-containing_protein__Chitinivorax_sp._B_	Proteobacteria	Other		NCBI Biosample
RKL46883.1_hypothetical_protein_BFJ72_g2622__Fusarium_proliferatum_	Ascomycota	Plants		Marin et al 1995, Can J Microbiol
XP_036533082.1_YD_repeat-containing_protein__Fusarium_subglutinans_	Ascomycota	Plants		Scauflaire et al 2017, Mycologia
GAD93715.1_conserved_hypothetical_protein__Byssochlamys_spectabilis_No._5_	Ascomycota	Soil		Oka et al 2014 Genome Announc.
RPA93710.1_hypothetical_protein_L873DRAFT_1815418__Choiromyces_venosus_120613-1_	Ascomycota	Plants		JGI Mycocosm
XP_025404050.1_uncharacterized_protein_BO70DRAFT_327401__Aspergillus_heteromorphus_CBS_117.55_	Ascomycota	Other		No info on isolate
KAE8347626.1_hypothetical_protein_BDV24DRAFT_157104__Aspergillus_arachidicola_	Ascomycota	Other		No info on isolate
XP_024709250.1_RHS_repeat_protein__Aspergillus_steynii_IBT_23096_	Ascomycota	Other		No info on isolate
XP_025386063.1_RHS_repeat_protein__Aspergillus_eucalypticola_CBS_122712_	Ascomycota	Plants		Szigeti et al 2012.
KAE8353323.1_hypothetical_protein_BDV28DRAFT_148202__Aspergillus_coremiiformis_	Ascomycota	Other		No info on isolate
XP_002585215.1_conserved_hypothetical_protein__Uncinocarpus_reesii_1704_	Ascomycota	Other	Unclear	Sharpton et al 2009 Genome Research
XP_013947354.1_hypothetical_protein_TRIATDRAFT_92284__Trichoderma_atroviride_IMI_206040_	Ascomycota	Plants		Marra et al 2006, Curr Gen
PQK10553.1_hypothetical_protein_BB8028_0002g08740__Beauveria_bassiana_	Ascomycota	Arthropod		Xiao et al 2012, Sci Rep
XP_024689377.1_RHS_repeat_protein__Aspergillus_campestris_IBT_28561_	Ascomycota	Other	Diverse environments	JGI Mycocosm
GFF54586.1_RHS_repeat_protein__Aspergillus_udagawae_	Ascomycota	Other		No info on isolate
PYI27472.1_RHS_repeat_protein__Aspergillus_indologenus_CBS_114.80_	Ascomycota	Soil		JGI Mycocosm
XP_001259011.1_RHS_Repeat_protein__Aspergillus_fischeri_NRRL_181_	Ascomycota	Other		Unclear if soil or mammalian
KAF7587276.1_hypothetical_protein_BBP40_007493__Aspergillus_hancockii_	Ascomycota	Soil		Pitt et al 2017, PLOS One
XP_025452091.1_hypothetical_protein_BO96DRAFT_480974__Aspergillus_niger_CBS_101883_	Ascomycota	Plants		JGI Mycocosm
XP_026630868.1_hypothetical_protein_BDQ94DRAFT_166101__Aspergillus_welwitschiae_	Ascomycota	Plants		Duarte et al 2018, Front Microbiol
XP_025384698.1_RHS_repeat_protein__Aspergillus_eucalypticola_CBS_122712_	Ascomycota	Plants		Szigeti et al 2012.
XP_025495938.1_hypothetical_protein_BO82DRAFT_389360__Aspergillus_uvarum_CBS_121591_	Ascomycota	Plants		Perrone et al 2008, Int J Syst Evol Microbiol
KUM57242.1_hypothetical_protein_ACN42_g9950__Penicillium_freii_	Ascomycota	Other		No info on isolate
TGO18043.1_hypothetical_protein_BPAE_0398g00060__Botrytis_paeoniae_	Ascomycota	Plants		NCBI Biosample
KHN97339.1_YD_repeat-containing_protein__Metarhizium_album_ARSEF_1941_	Ascomycota	Arthropod		Hu et al 2014 PNAS
TGO44277.1_hypothetical_protein_BCON_0556g00030__Botryotinia_convoluta_	Ascomycota	Plants		NCBI Biosample
TGO20093.1_hypothetical_protein_BTUL_0001g01020__Botrytis_tulipae_	Ascomycota	Plants		NCBI Biosample
ESZ95519.1_hypothetical_protein_SBOR_4104__Sclerotinia_borealis_F-4128_	Ascomycota	Plants		Mardanov et al 2014 Genome Announc
KAA8565125.1_hypothetical_protein_EYC84_010873__Monilinia_fructicola_	Ascomycota	Plants		NCBI Biosample
KAB8290184.1_hypothetical_protein_EYC80_011053__Monilinia_laxa_	Ascomycota	Plants		NCBI Biosample
KID81095.1_YD_repeat-containing_protein__Metarhizium_guizhouense_ARSEF_977_	Ascomycota	Arthropod	Cockchafer beetle	Hu et al 2014 PNAS
OAA44081.1_YD_repeat-containing_protein__Beauveria_brongniartii_RCEF_3172_	Ascomycota	Arthropod		Shang et al 2016 Genome Biol Evol
XP_024669909.1_hypothetical_protein_BDW47DRAFT_133251__Aspergillus_candidus_	Ascomycota	Other		No info on isolate
OOF91981.1_hypothetical_protein_ASPCADRAFT_9383__Aspergillus_carbonarius_ITEM_5010_	Ascomycota	Plants		Joosten et al 2001, Int J Food Microbiol
PYI09385.1_hypothetical_protein_BO78DRAFT_437949__Aspergillus_sclerotiicarbonarius_CBS_121057_	Ascomycota	Plants		Noonim et al 2008, Int J Syst Evol Microbiol
XP_024694064.1_uncharacterized_protein_P168DRAFT_234023__Aspergillus_campestris_IBT_28561_	Ascomycota	Other		Diverse; JGI Mycocosm
KAF7940960.1_hypothetical_protein_EAE97_007145__Botrytis_byssoidea_	Ascomycota	Plants		NCBI Biosample
KAF7893083.1_hypothetical_protein_EAF02_000621__Botrytis_sinoallii_	Ascomycota	Plants		NCBI Biosample
XP_001593015.1_hypothetical_protein_SS1G_05937__Sclerotinia_sclerotiorum_1980_UF-70_	Ascomycota	Plants		Amselem et al 2011 PLoS Genet.
EMR67380.1_putative_rhs_repeat_protein__Eutypa_lata_UCREL1_	Ascomycota	Plants		Blanco-Ulate et al 2013 Genome Announc
RKK88667.1_hypothetical_protein_BFJ68_g16893__Fusarium_oxysporum_	Ascomycota	Plants		NCBI Biosample
PNP41813.1_hypothetical_protein_TGAMA5MH_06406__Trichoderma_gamsii_	Ascomycota	Plants		NCBI Biosample
XP_025426053.1_RHS_repeat_protein__Aspergillus_saccharolyticus_JOP_1030-1_	Ascomycota	Other		Multiple environments on Mycocosm, no info on this isolate
TGJ68804.1_hypothetical_protein_EYR41_004889__Arthrobotrys_oligospora_	Ascomycota	Soil		NCBI Biosample
WP_144142566.1_hypothetical_protein__Paraburkholderia_sp._BCC1884_	Proteobacteria	Other		Webster et al 2019 Microbial Resource Announc
WP_045959343.1_hypothetical_protein__Xenorhabdus_poinarii_	Proteobacteria	Nematodes		IMG Database
MBD2792589.1_hypothetical_protein__Xenorhabdus_sp._CUL_	Proteobacteria	Nematodes		NCBI Biosample
WP_099141509.1_RHS_repeat-associated_core_domain-containing_protein__Xenorhabdus_kozodoii_	Proteobacteria	Nematodes		Tobias et al 2017 Nat Microbiol
WP_099120640.1_RHS_repeat-associated_core_domain-containing_protein__Xenorhabdus_sp._KK7.4_	Proteobacteria	Nematodes		Tobias et al 2017 Nat Microbiol
WP_045957359.1_RHS_repeat-associated_core_domain-containing_protein__Xenorhabdus_poinarii_	Proteobacteria	Nematodes		IMG Database
WP_193756885.1_hypothetical_protein__Xenorhabdus_sp._KJ12.1_	Proteobacteria	Nematodes		Tobias et al 2017 Nat Microbiol
PHM74691.1_RHS_family_protein__Xenorhabdus_kozodoii_	Proteobacteria	Nematodes		Tobias et al 2017 Nat Microbiol
WP_099141169.1_RHS_repeat-associated_core_domain-containing_protein__Xenorhabdus_kozodoii_	Proteobacteria	Nematodes		Tobias et al 2017 Nat Microbiol
WP_193836309.1_hypothetical_protein__Xenorhabdus_griffiniae_	Proteobacteria	Nematodes		NCBI Biosample
WP_074018361.1_RHS_repeat-associated_core_domain-containing_protein__Xenorhabdus_thuongxuanensis_	Proteobacteria	Nematodes		NCBI Biosample
WP_047766919.1_RHS_repeat-associated_core_domain-containing_protein__Xenorhabdus_griffiniae_	Proteobacteria	Nematodes		Mothupi et al 2015 Genome Announc
WP_045969752.1_hypothetical_protein__Xenorhabdus_doucetiae_	Proteobacteria	Nematodes		IMG Database
MBD2810753.1_hypothetical_protein__Xenorhabdus_sp._Vera_	Proteobacteria	Nematodes		NCBI Biosample
WP_069316463.1_hypothetical_protein__Xenorhabdus_hominickii_	Proteobacteria	Nematodes		Tobias et al 2017 Nat Microbiol
WP_099138261.1_hypothetical_protein__Xenorhabdus_szentirmaii_	Proteobacteria	Nematodes		Tobias et al 2017 Nat Microbiol
WP_086108470.1_hypothetical_protein__Xenorhabdus_vietnamensis_	Proteobacteria	Nematodes		NCBI Biosample
WP_099111415.1_hypothetical_protein__Xenorhabdus_sp._KJ12.1_	Proteobacteria	Nematodes		Tobias et al 2017 Nat Microbiol
WP_086952912.1_hypothetical_protein__Xenorhabdus_innexi_	Proteobacteria	Nematodes		NCBI Biosample
WP_066947618.1_hypothetical_protein__Streptomyces_lushanensis_	Actinobacteria	Soil		Zhang et al 2015, J Antibiotics
WP_172386311.1_RHS_repeat-associated_core_domain-containing_protein__Streptomyces_sp._MNP-20_	Actinobacteria	Soil		NCBI Biosample
WP_033435647.1_hypothetical_protein__Saccharothrix_syringae_	Actinobacteria	Soil		NCBI Biosample
QCN89477.1_hypothetical_protein_DDJ31_34690__Streptomyces_griseoviridis_	Actinobacteria	Soil		NCBI Biosample
WP_053645974.1_hypothetical_protein__Streptomyces_sp._XY431_	Actinobacteria	Soil		NCBI Biosample
WP_159424734.1_hypothetical_protein__Streptomyces_sp._TLI_053_	Actinobacteria	Other		No info on isolate
OCC08972.1_putative_deoxyribonuclease_RhsC__Streptomyces_sp._PTY087I2_	Actinobacteria	Other	Sea squirt	NCBI Biosample
WP_053643378.1_hypothetical_protein__Streptomyces_sp._XY431_	Actinobacteria	Soil		NCBI Biosample
WP_131803193.1_hypothetical_protein__Frankia_sp._Cc1.17_	Actinobacteria	Plants		Genbank record removed! Benson and Silvester 1993, Microbiol Rev
MUN35678.1_hypothetical_protein__Actinomadura_sp._NEAU-AAG5_	Actinobacteria	Soil		NCBI Biosample
WP_156214572.1_hypothetical_protein__Actinomadura_sp._NEAU-AAG5_	Actinobacteria	Soil		NCBI Biosample
WP_047963607.1_RHS_repeat-associated_core_domain-containing_protein__Xenorhabdus_khoisanae_	Proteobacteria	Nematodes		Dreyer et al 2018, Front Microbiol; NCBI Biosample
CAC19493.1_nematicidal_protein_2__Xenorhabdus_bovienii_	Proteobacteria	Nematodes		Dreyer et al 2018, Front Microbiol
WP_134143384.1_hypothetical_protein__Paraburkholderia_sp._BL6665CI2N2_	Proteobacteria	Other	Plant or soil	unclear from IMG Database
WP_074862598.1_RHS_repeat-associated_core_domain-containing_protein__Pseudomonas_agarici_	Proteobacteria	Other		Young 1970, New Zealand J Agri Res
WP_060418769.1_MULTISPECIES__hypothetical_protein__Serratia_	Proteobacteria	Mammalian		NCBI Biosample
WP_039404817.1_RHS_repeat-associated_core_domain-containing_protein__Pandoraea_pulmonicola_	Proteobacteria	Mammalian		NCBI Biosample
WP_174995783.1_RHS_repeat-associated_core_domain-containing_protein__Pandoraea_horticolens_	Proteobacteria	Soil		Peeters et al 2019, Front Microbiol
WP_141174111.1_RHS_repeat-associated_core_domain-containing_protein__partial__Serratia_sp._SRS-8-S-2018_	Proteobacteria	Soil		NCBI Biosample
WP_013184055.1_Nematicidal_protein_2__Xenorhabdus_nematophila_	Proteobacteria	Nematodes		Dreyer et al 2018, Front Microbiol
OWO79756.1_hypothetical_protein_B5C26_19760__Photorhabdus_luminescens_	Proteobacteria	Nematodes		NCBI Biosample
WP_152964034.1_RHS_repeat-associated_core_domain-containing_protein__Photorhabdus_khanii_	Proteobacteria	Nematodes		Machado et al 2019, Int J Syst Evol Microbiol
EDO1767234.1_RHS_repeat-associated_core_domain-containing_protein__Salmonella_enterica_	Proteobacteria	Other		No info on isolate
WP_001603612.1_RHS_repeat-associated_core_domain-containing_protein__Escherichia_coli_	Proteobacteria	Mammalian		NCBI Biosample
MAM77006.1_hypothetical_protein__Tistrella_sp._	Proteobacteria	Other		NCBI Biosample
WP_095153451.1_RHS_repeat-associated_core_domain-containing_protein__Pseudomonas_sp._Irchel_3E13_	Proteobacteria	Other		Butaite et al 2017 Nat Commun
WP_133680630.1_hypothetical_protein__Paludibacterium_purpuratum_	Proteobacteria	Other	Unclear plant or soil	Kang et al 2016, Int J Syst Evol Microbiol
WP_133648672.1_RHS_repeat-associated_core_domain-containing_protein__Paraburkholderia_sp._LD6_	Proteobacteria	Soil		NCBI Biosample
WP_150053577.1_RHS_repeat-associated_core_domain-containing_protein__Pantoea_sp._M_4_	Proteobacteria	Plants		NCBI Biosample
WP_153689678.1_RHS_repeat-associated_core_domain-containing_protein__Enterobacter_cancerogenus_	Proteobacteria	Plants		NCBI Biosample
WP_094419002.1_type_IV_secretion_protein_Rhs__Kosakonia_cowanii_	Proteobacteria	Arthropod		Weiss et al 2019, PLOS Pathogens
WP_052752434.1_RHS_repeat-associated_core_domain-containing_protein__Tatumella_morbirosei_	Proteobacteria	Plants		NCBI Biosample
WP_168416127.1_RHS_repeat-associated_core_domain-containing_protein__Erwinia_amylovora_	Proteobacteria	Plants		Miller and Schroth, Phytopathol 1972
WP_023656437.1_RHS_repeat-associated_core_domain-containing_protein__Erwinia_piriflorinigrans_	Proteobacteria	Plants		Smits et al 2013 Syst Appl Microbiol
WP_012442720.1_RHS_repeat-associated_core_domain-containing_protein__Erwinia_tasmaniensis_	Proteobacteria	Plants		Geider et al 2006, Int J Syst Evo Microbiol
WP_167808667.1_type_IV_secretion_protein_Rhs__Yokenella_regensburgei_	Proteobacteria	Other	Sewage	NCBI Biosample
THD57002.1_type_IV_secretion_protein_Rhs__Enterobacteriaceae_bacterium_ML5_	Proteobacteria	Arthropod		NCBI Biosample
WP_153689676.1_RHS_repeat-associated_core_domain-containing_protein__Enterobacter_cancerogenus_	Proteobacteria	Plants		NCBI Biosample
SKA56756.1_RHS_repeat-associated_core_domain-containing_protein__Enterovibrio_nigricans_DSM_22720_	Proteobacteria	Other	Fish	IMG Database
WP_180817257.1_RHS_repeat_protein__Arsenophonus_endosymbiont_of_Aphis_craccivora_	Proteobacteria	Arthropod		Santos-Garcia et al 2018, Frontiers in Microbiology
CAB3775397.1_Putative_RHS-repeat-containing_toxin__Bacteriophage_APSE-3_	Virus	Arthropod		Rouil et al 2020, Genom Biol Evol
ATW32053.1_hypothetical_protein_BJP42_06875__Candidatus_Hamiltonella_defensa_	Proteobacteria	Arthropod		Degnan et al 2009 PNAS
ACJ10121.1_putative_YD-repeat_toxin__Bacteriophage_APSE-3_	Virus	Arthropod		Rouil et al 2020, Genom Biol Evol
AMD43718.1_putative_YD-repeat_toxin__partial__Bacteriophage_APSE_	Virus	Arthropod		Rouil et al 2020, Genom Biol Evol
WP_119710840.1_type_IV_secretion_protein_Rhs__Arsenophonus_endosymbiont_of_Aleurodicus_floccissimus_	Proteobacteria	Arthropod		Duron 2014, FEMS Microbiol Ecology
WP_086110724.1_hypothetical_protein__Xenorhabdus_vietnamensis_	Proteobacteria	Nematodes		Dreyer et al 2018, Front Microbiol
Smos_VUAH01005136_999-6117_A_new_protein_sequence_entered_manually	Arthropod	Arthropod		NCBI Taxonomy
Mdes011034-RA_peptide__Mdes011034-RA_cds_pep_protein_coding	Arthropod	Arthropod		NCBI Taxonomy
MBD2816236.1_RHS_repeat-associated_core_domain-containing_protein__Xenorhabdus_sp._Flor_	Proteobacteria	Nematodes		Dreyer et al 2018, Front Microbiol
WP_187515678.1_RHS_repeat-associated_core_domain-containing_protein__Pantoea_agglomerans_	Proteobacteria	Plants		Roach et al 2015 Microbial Biotechnology
EAV0573386.1_hypothetical_protein__Salmonella_enterica_	Proteobacteria	Other		No info on isolate
EBD4964646.1_RHS_repeat-associated_core_domain-containing_protein__Salmonella_enterica_	Proteobacteria	Other		No info on isolate
ECF7068452.1_RHS_repeat_protein__Salmonella_enterica_subsp._enterica_	Proteobacteria	Plants		NCBI Biosample
WP_137380521.1_RHS_repeat_protein__Citrobacter_sp._wls831_	Proteobacteria	Other		No info on isolate
WP_192979327.1_RHS_repeat-associated_core_domain-containing_protein__Enterobacter_cloacae_complex_sp._P32C_	Proteobacteria	Mammalian		NCBI Biosample
WP_132343745.1_type_IV_secretion_protein_Rhs__Photorhabdus_luminescens_	Proteobacteria	Nematodes	Entomopathogenic	NCBI Biosample
WP_086108340.1_hypothetical_protein__Xenorhabdus_vietnamensis_	Proteobacteria	Nematodes		NCBI Biosample
WP_126656704.1_RHS_repeat_protein__Proteus_mirabilis_	Proteobacteria	Other	Chest tube	NCBI Biosample
WP_135344925.1_RHS_repeat_protein__Serratia_quinivorans_	Proteobacteria	Soil		Ashelford et al 2002, Int J Syst Evol Microbiol
WP_103681906.1_nematicidal_protein__Serratia_marcescens_	Proteobacteria	Arthropod		NCBI Biosample
WP_051583095.1_RHS_repeat-associated_core_domain-containing_protein__Morganella_morganii_	Proteobacteria	Plants		NCBI Biosample
OAT38667.1_hypothetical_protein_M983_0211__Cosenzaea_myxofaciens_ATCC_19692_	Proteobacteria	Arthropod		NCBI Biosample
WP_052044825.1_RHS_repeat-associated_core_domain-containing_protein__Arsenophonus_endosymbiont_of_Nilaparvata_lugens_	Proteobacteria	Arthropod		Santos-Garcia et al 2018, Frontiers in Microbiology
WP_154598658.1_RHS_repeat-associated_core_domain-containing_protein__Providencia_stuartii_	Proteobacteria	Other		No info on isolate
CAO95593.1_Similar_to_Nematicidal_protein_2__Erwinia_tasmaniensis_Et1_99_	Proteobacteria	Plants		Geider et al 2006, Int J Syst Evo Microbiol
WP_066746030.1_RHS_repeat-associated_core_domain-containing_protein__Cosenzaea_myxofaciens_	Proteobacteria	Arthropod		NCBI Biosample
WP_066748907.1_RHS_repeat-associated_core_domain-containing_protein__Cosenzaea_myxofaciens_	Proteobacteria	Arthropod		NCBI Biosample
OKB66575.1_hypothetical_protein_BHU62_11920__Serratia_marcescens_	Proteobacteria	Plants		NCBI Biosample
RJF54060.1_RHS_repeat_protein__Serratia_sp._S40_	Proteobacteria	Plants		NCBI Biosample
WP_119804817.1_RHS_repeat-associated_core_domain-containing_protein__Serratia_sp._S40_	Proteobacteria	Plants		NCBI Biosample
WP_191939693.1_RHS_repeat_protein__Pantoea_agglomerans_	Proteobacteria	Plants		Cruz et al 2007, J Clin Microbiol
WP_158781629.1_RHS_repeat_protein__Pantoea_sp._BAV_3049_	Proteobacteria	Other	Isolated from rain	NCBI Biosample
WP_147293927.1_RHS_repeat_protein__Cedecea_davisae_	Proteobacteria	Mammalian		NCBI Biosample
WP_052760878.1_RHS_repeat-associated_core_domain-containing_protein__Photorhabdus_thracensis_	Proteobacteria	Nematodes		Hazir et al 2004
WP_115240243.1_type_IV_secretion_protein_Rhs__Yersinia_enterocolitica_	Proteobacteria	Mammalian		NCBI Biosample
WP_185901506.1_type_IV_secretion_protein_Rhs__Proteus_vulgaris_	Proteobacteria	Other	Shrimp	NCBI Biosample
STZ31673.1_RHS_repeat-associated_core_domain__Myroides_odoratus_	Proteobacteria	Other		No info on isolate
WP_182650638.1_RHS_repeat-associated_core_domain-containing_protein__Myroides_sp._WP-1_	Proteobacteria	Mammalian		NCBI Biosample
WP_048607156.1_RHS_repeat-associated_core_domain-containing_protein__Providencia_rettgeri_	Proteobacteria	Mammalian		Olaitan et al 2016 Genome Biol Evol
WP_052293364.1_hypothetical_protein__Coxiella_burnetii_	Proteobacteria	Mammalian		Gütler et al 2014 Transfus Med Hemother.
WP_032664429.1_hypothetical_protein__Enterobacter_sp._DC4_	Proteobacteria	Plants		IMG Database
BBV67681.1_sugar-binding_protein__Klebsiella_sp._STW0522-44_	Proteobacteria	Other		Hospital sewage; NCBI Biosample
WP_164526018.1_RHS_repeat-associated_core_domain-containing_protein__Proteus_vulgaris_	Proteobacteria	Mammalian		NCBI Biosample
HAM3643588.1_hypothetical_protein__Escherichia_coli_	Proteobacteria	Other		No info on isolate
WP_069018241.1_RHS_repeat-associated_core_domain-containing_protein__Yersinia_enterocolitica_	Proteobacteria	Mammalian	Swiss alpine ibex	NCBI Biosample
WP_038241735.1_hypothetical_protein__Xenorhabdus_szentirmaii_	Proteobacteria	Nematodes		Dreyer et al 2018, Front Microbiol
WP_096754224.1_hypothetical_protein__Cedecea_neteri_	Proteobacteria	Mammalian		NCBI Biosample
WP_080434334.1_hypothetical_protein__Burkholderia_ubonensis_	Proteobacteria	Other		Genbank record removed
WP_081087658.1_hypothetical_protein__Burkholderia_stagnalis_	Proteobacteria	Other		Genbank record removed
WP_121280419.1_RHS_repeat-associated_core_domain-containing_protein__Paraburkholderia_sp._7MK8-2_	Proteobacteria	Soil		NCBI Biosample
WP_183686536.1_hypothetical_protein__Rhizobium_lusitanum_	Proteobacteria	Plants		NCBI Biosample

## Sheet: SltxB
	Kingdom	Lifestyle	Notes	Citation
WP_175804727.1__-_Shiga-like_toxin_beta_subunit___-_Burkholderia_ambifaria_	Proteobacteria	Plants	Environmental, maize	NCBI Biosample
WP_082248743.1__-_Shiga-like_toxin_beta_subunit___-_Burkholderia_pseudomallei_	Proteobacteria	Mammalian		NCBI Biosample
EFI6751557.1__-_Shiga_toxin_Stx1_subunit_B___-_Escherichia_coli_	Proteobacteria	Other		Cannot find protein accession
ALI57234.1__-_Shiga_toxin_1d_subunit_B___-_Escherichia_coli_	Proteobacteria	Other		Strain CEC-2
WP_095907600.1__-_Shiga_toxin_Stx1_subunit_B___-_Enterobacter_cloacae_	Proteobacteria	Mammalian		NCBI Biosample
WP_069985170.1__-_Shiga_toxin_Stx2_subunit_B___-_Escherichia_coli_	Proteobacteria	Mammalian		Carbonari et al 2016 Genome Announc.
WP_101973811.1__-_Shiga_toxin_Stx2_subunit_B___-_Escherichia_coli_	Proteobacteria	Mammalian		Bai et al 2018 Sci Rep
EES5291716.1__-_Shiga_toxin_Stx2_subunit_B___-_Escherichia_coli_	Proteobacteria	Other		Cannot find protein accession
WP_141044085.1__-_Shiga-like_toxin_beta_subunit__partial___-_Escherichia_coli_	Proteobacteria	Mammalian		STEC 771; NCBI Bioproject
NP_050968.1__-_hypothetical_protein_APSE-1_07___-_Hamiltonella_virus_APSE1_	Virus	Arthropod		Rouil et al 2020, Genom Biol Evol
ACJ10077.1__-_putative_Shiga-like_toxin_beta_subunit___-_BacterioVirus_APSE-5_	Virus	Arthropod		Rouil et al 2020, Genom Biol Evol
RYX79668.1__-_Shiga-like_toxin_beta_subunit___-_bacterium_	Proteobacteria	Plants		Crombie et al 2018, PNAS
XP_031619578.1__-_uncharacterized_protein_LOC116338454___-_Contarinia_nasturtii_	Arthropod	Arthropod		NCBI Taxonomy
Smos_VUAH01006166.1-__-_4792842_4792842__-_A_new_protein_sequence_entered_manually_	Arthropod	Arthropod		NCBI Taxonomy
Smos_VUAH01000016.1_896355-896597__-_A_new_protein_sequence_entered_manually_	Arthropod	Arthropod		NCBI Taxonomy
Smos_VUAH01000060.1_423461-423673__-_A_new_protein_sequence_entered_manually_	Arthropod	Arthropod		NCBI Taxonomy
Smos_VUAH01000016.1_901146-901313__-_A_new_protein_sequence_entered_manually_	Arthropod	Arthropod		NCBI Taxonomy
Smos_VUAH01000016.1_899256-899522__-_A_new_protein_sequence_entered_manually_	Arthropod	Arthropod		NCBI Taxonomy
XP_031619577.1__-_uncharacterized_protein_LOC116338453___-_Contarinia_nasturtii_	Arthropod	Arthropod		NCBI Taxonomy
Smos_VUAH01000060.1_425037-425252__-_A_new_protein_sequence_entered_manually_	Arthropod	Arthropod		NCBI Taxonomy
Smos_VUAH01000016.1_900260-900502__-_A_new_protein_sequence_entered_manually_	Arthropod	Arthropod		NCBI Taxonomy
WP_076896235.1__-_Shiga-like_toxin_beta_subunit___-_Burkholderia_pseudomallei_	Proteobacteria	Other	Unclear if from mammalian or environmental source	NCBI Biosample
WP_157032646.1__-_Shiga-like_toxin_beta_subunit___-_Erwinia_typographi_	Proteobacteria	Plants		Genbank indicates this protein was removed since no longer annotated on any genome; Starr et al 1972, Ann Rev Microbiol
