# Supplementary material for: Horizontal Transfer of Microbial Toxin Genes to Gall Midge Genomes
Source: Genome Biol Evol. 2021 Aug 27;13(9):evab202. doi: 10.1093/gbe/evab202 (PMC8455502; doi:10.1093/gbe/evab202)
Supplement: evab202_Supplementary_Data [file evab202_supplementary_data.zip › REV2_SUPPFILE3.nwk]

(D._bipectinata_cdtB_2_tail___:0.0383091861,XP_032305712.1_tail__D._ananassae___A_new_protein_sequence_entered_manually_:0.1021844433,(((((((((((((((((WP_015979995.1__hypothetical_protein__Candidatus_Hamiltonella_defensa__:0.1731733722,SPP32672.1__hypothetical_protein_ARAF_3064__Arsenophonus_endosymbiont_of_Aleurodicus_floccissimus__:0.1378088280)99:0.6753260287,ACJ10079.1__putative_Shiga-like_toxin_alpha_subunit__Bacteriophage_APSE-5__:0.8668086383)99:0.5110140863,(((((KOB68849.1__Apoptosis_inducing_protein__partial__Operophtera_brumata__:0.1343014650,KOB51764.1__Apoptosis_inducing_protein__partial__Operophtera_brumata__:0.0811909984)99:0.0848230461,KOB69574.1__Apoptosis_inducing_protein__Operophtera_brumata__:0.0094642628)99:0.2331230792,OWR45007.1__Aip56__Danaus_plexippus_plexippus__:0.3445017992)97:0.4477679742,(CAB4327916.1__Conserved_hypothetical_protein__Bacteriophage_APSE-7__:0.0000020713,(((WP_089070319.1__M85_family_metallopeptidase__Vibrio_sp._2521-89__:0.1416218253,(WP_009841419.1__M85_family_metallopeptidase__Vibrio_sp._AND4__:0.1087292222,WP_063524616.1__M85_family_metallopeptidase__Vibrio_sp._HI00D65__:0.2296541170)86:0.0461644172)89:0.1814918163,WP_021710670.1__hypothetical_protein__Vibrio_azureus__:0.2685375314)98:0.1826192598,WP_051296919.1__M85_family_metallopeptidase__Arsenophonus_nasoniae__:0.8670631785)100:1.5760157792)88:0.3510169497)77:0.2299585917,(WP_015874047.1__hypothetical_protein__Candidatus_Hamiltonella_defensa__:0.7153189425,XP_034247031.1__uncharacterized_protein_LOC117648579__Thrips_palmi__:1.1855351451)75:0.1676458885)99:0.4214976130)65:0.0757241324,WP_157758321.1__hypothetical_protein__Cystobacter_fuscus__:2.3412971564)43:0.1849529390,(XP_026288677.1__uncharacterized_protein_LOC113213739__Frankliniella_occidentalis__:1.4132481593,(((XP_019847121.1__uncharacterized_protein_LOC105229636__Bactrocera_dorsalis__:0.0857172400,XP_018782911.1__PREDICTED__uncharacterized_protein_LOC108965149_isoform_X1__Bactrocera_latifrons__:0.1289261478)99:0.0288660368,XP_014102626.2__uncharacterized_protein_LOC106627144__Bactrocera_oleae__:0.2101308834)99:0.0644050178,XP_029407604.1__uncharacterized_protein_LOC115066416__Bactrocera_dorsalis__:0.0664513060)100:0.9370714132)96:0.5361160482)37:0.0676825074,((XP_031641113.1__uncharacterized_protein_LOC116352557__Contarinia_nasturtii__:1.2087783753,(XP_031636937.1__uncharacterized_protein_LOC116349575_isoform_X1__Contarinia_nasturtii__:0.5998213159,Smos_VUAH01001532-2410-2829__A_new_protein_sequence_entered_manually_:0.4603362338)100:1.0573044109)88:0.4657243596,((YP_803285.1__hypothetical_protein_TNAV2c_gp062__Trichoplusia_ni_ascovirus_2c__:1.3102446513,((Mdes_GL501532-1200694-1201296__A_new_protein_sequence_entered_manually_:0.8179584090,Smos_VUAH01006225.1-11973222-11973743__A_new_protein_sequence_entered_manually_:1.2526994314)98:0.6292190675,(WP_040010132.1__hypothetical_protein__Francisella_sp._FSC1006__:0.4080841235,WP_133941913.1__hypothetical_protein__Allofrancisella_inopinata__:0.3490709633)100:1.7602853983)60:0.1977111641)26:0.0000027329,YP_002300628.1__hypothetical_protein__Adoxophyes_orana_nucleopolyhedrovirus__:2.1960448938)54:0.0419061174)63:0.1287361527)38:0.0237820311,((VVC38548.1__Hypothetical_protein_CINCED_3A014307__Cinara_cedri__:1.0486766716,NP_001313599.1__uncharacterized_protein_LOC100569341_precursor__Acyrthosiphon_pisum__:1.1113977464)98:0.2693251874,XP_037050353.1__uncharacterized_protein_LOC119084473__Bradysia_coprophila__:1.4738629410)87:0.3916483813)88:0.3547951909,(((((WP_143757442.1__hypothetical_protein__Burkholderia_singularis__:0.3663743082,(WP_129111322.1__hypothetical_protein__Burkholderia_pseudomallei__:0.4434921003,WP_134853349.1__hypothetical_protein__Burkholderia_pseudomallei__:0.5285096804)97:0.1639594220)99:0.1851887579,((((WP_129964258.1__hypothetical_protein__Paraburkholderia_sp._UYCP14C__:0.2996956256,WP_076648924.1__hypothetical_protein__Vibrio_sp._10N.222.47.A9__:0.2046889279)100:0.1929650540,(((WP_112878770.1__MULTISPECIES__hypothetical_protein__unclassified_Photorhabdus__:0.1221699727,WP_162107612.1__hypothetical_protein__Photorhabdus_laumondii__:0.0190632885)95:0.0698325208,WP_105395419.1__hypothetical_protein__Photorhabdus_luminescens__:0.0413031211)100:0.2929343454,WP_124325320.1__hypothetical_protein__Pseudomonas_chlororaphis__:0.3931860256)77:0.0659237756)62:0.0269759470,(SAY46170.1__Uncharacterised_protein__Serratia_marcescens__:0.1950731042,WP_077754819.1__hypothetical_protein__Shewanella_psychrophila__:0.3399653796)95:0.0895439998)83:0.0873202761,((WP_170895435.1__MULTISPECIES__hypothetical_protein__unclassified_Vibrio__:0.2431279324,WP_158653304.1__hypothetical_protein__Aeromonas_veronii__:0.1787526569)100:0.2339860643,(WP_147281033.1__hypothetical_protein__Serratia_fonticola__:0.2528870612,WP_157957611.1__hypothetical_protein__Proteus_terrae__:0.1884147346)100:0.3252201805)60:0.0555825123)99:0.2366113578)92:0.1312660445,(WP_176373800.1__hypothetical_protein__Burkholderia_pseudomallei__:0.8387948331,WP_152618367.1__hypothetical_protein__Burkholderia_pseudomallei__:1.1590075631)71:0.1161875002)67:0.0893237444,((WP_141108905.1__hypothetical_protein__Aeromonas_veronii__:0.2194020943,WP_146181451.1__hypothetical_protein__Aeromonas_sp._HMWF016__:0.3886047941)100:0.6058581339,WP_171316920.1__hypothetical_protein__Ochrobactrum_soli__:1.0716131591)89:0.2048861725)48:0.0888741186,((KMZ12100.1__Phage_lysin__Candidatus_Burkholderia_humilis__:0.8081522313,WP_183646978.1__hypothetical_protein__Ochrobactrum_daejeonense__:0.7491209219)87:0.1851177682,((WP_025130210.1__hypothetical_protein__Pseudomonas_sp._PH1b__:0.0723797814,WP_102863695.1__hypothetical_protein__Pseudomonas_protegens__:0.0528184161)97:0.0697163980,WP_060838386.1__MULTISPECIES__hypothetical_protein__Pseudomonas__:0.0344554300)100:0.8271452732)60:0.0608193055)85:0.1021034559)58:0.0849512784,(WP_087450035.1__hypothetical_protein__Enterobacter_roggenkampii__:0.6351154970,WP_119916529.1__hypothetical_protein__Enterobacter_chuandaensis__:0.5695878099)100:0.2940873094)62:0.1106553781,WP_138762924.1__hypothetical_protein__Pseudomonas_lactis__:0.9455216550)83:0.1813828014,(WP_150067921.1__hypothetical_protein__Saccharopolyspora_hirsuta__:1.0433975060,GGX55134.1__hypothetical_protein_GCM10010341_90070__Streptomyces_albulus__:1.6382138407)85:0.1941286931)65:0.1128236313,((WP_058995800.1__exo-alpha-sialidase__Leptolyngbya_sp._NIES-2104__:0.9413513001,NEQ65955.1__hypothetical_protein__Symploca_sp._SIO2D2__:0.6006028196)88:0.1844188954,(NET00773.1__hypothetical_protein__Sphaerospermopsis_sp._SIO1G1__:0.6572135052,WP_087112237.1__hypothetical_protein__Parendozoicomonas_haliclonae__:1.7759068312)80:0.1667376484)78:0.0884855853)66:0.1497654643,(((WP_159037161.1__hypothetical_protein__Streptomyces_specialis__:1.0520390185,WP_143539698.1__hypothetical_protein__Saccharopolyspora_spinosa__:1.5364624306)99:0.2118041625,(WP_143621153.1__hypothetical_protein__Streptomyces_tsukubensis__:1.2179724023,WP_187087047.1__hypothetical_protein__Streptomyces_sp._AC563__:1.3308299306)99:0.6213819642)94:0.1794582956,WP_171165820.1__hypothetical_protein__Streptomyces_sp._I05A-00742__:1.3873143486)84:0.1534245882)46:0.0000021704,WP_161262862.1__hypothetical_protein__Heliobacterium_gestii__:1.6313834860)78:0.2264202772,((WP_078980789.1__hypothetical_protein__Embleya_scabrispora__:1.1091380291,(WP_188295741.1__hypothetical_protein__Streptomyces_sp._CBMA156__:0.4545121554,WP_158960021.1__hypothetical_protein__Streptomyces_sp._NRRL_F-6131__:0.3590786473)100:0.4371200497)97:0.1325032705,WP_160501847.1__hypothetical_protein__Streptomyces_sp._BA2__:2.0927154226)81:0.3052945162)62:0.0513533358,(((WP_154675137.1__hypothetical_protein__Frankia_elaeagni__:0.2432193476,SQD98042.1__hypothetical_protein_FMEAI12_4470011__Frankia_sp._Ea1.12__:0.5123475454)100:0.2118114521,WP_154676963.1__hypothetical_protein__Frankia_discariae__:0.3478185859)100:0.6024391853,(WP_159507171.1__hypothetical_protein__Streptomyces_sp._GS7__:0.7741189064,((CEM29778.1__unnamed_protein_product__Vitrella_brassicaformis_CCMP3155__:0.8374127795,((CEM16020.1__unnamed_protein_product__Vitrella_brassicaformis_CCMP3155__:0.0574151401,CEL97765.1__unnamed_protein_product__Vitrella_brassicaformis_CCMP3155__:0.0274681321)100:0.7775036691,CEM05370.1__unnamed_protein_product__Vitrella_brassicaformis_CCMP3155__:1.0919737717)92:0.3625905576)100:0.4266649664,CEL94392.1__unnamed_protein_product__Vitrella_brassicaformis_CCMP3155__:1.1723918185)100:1.2018851408)93:0.2362500245)91:0.0801801604)58:0.0240508826,(NET89086.1__hypothetical_protein__Kamptonema_sp._SIO1D9__:1.6468619705,OKI30044.1__hypothetical_protein_A6A07_22220__Streptomyces_sp._CB03911__:1.6057395447)80:0.2136579633)100:2.5645948521);
(M._cerasi_-_from_Verster_et_al_2019._Sequences_in_Supp._extraction:0.0894483551,XP_022163116.1-uncharacterized_protein_LOC111028693__Myzus_persicae_:0.0606838256,(((XP_017099970.1-PREDICTED__cytolethal_distending_toxin_subunit_B_homolog__Drosophila_bipectinata_:0.1525574784,(XP_014760894.1-cytolethal_distending_toxin_subunit_B__Drosophila_ananassae_:0.0904567987,((((((QDF82162.1_cytolethal_distending_toxin_B__Scaptomyza_flava_:0.1160534904,QDF82160.1-cytolethal_distending_toxin_B__partial__Scaptomyza_nr._flava__dark__KIV-2019_:0.1424676153)91:0.2045160262,QDF82159.1-cytolethal_distending_toxin_B__Scaptomyza_pallida_:0.3696650219)87:0.2267966318,QDF82163.1-cytolethal_distending_toxin_B__Drosophila_primaeva_:0.7140659071)100:1.0507503823,(((CAB3623624.1-Putative_cytolethal_distending_toxin_nuclease_subunit_CdtB__Bacteriophage_APSE-7_:0.1083529522,CAB3775433.1-Putative_cytolethal_distending_toxin_nuclease_subunit_CdtB__Bacteriophage_APSE-7_:0.1485436324)100:0.4239299988,CAB3623637.1-Putative_cytolethal_distending_toxin_nuclease_subunit_CdtB__Bacteriophage_APSE-7_:0.2985052187)100:0.3753314903,((CAB3775476.1-Putative_cytolethal_distending_toxin_nuclease_subunit_CdtB__Bacteriophage_APSE-2_:0.5047624458,WP_100096556.1-endonuclease_exonuclease_phosphatase_family_protein__Candidatus_Hamiltonella_defensa_:0.6092036059)85:0.1746851906,(WP_171967391.1-hypothetical_protein__Candidatus_Hamiltonella_defensa_:0.2107075695,WP_016857353.1-hypothetical_protein__Candidatus_Hamiltonella_defensa_:0.2039469230)100:0.5761119255)99:0.1366898575)97:0.2284145177)55:0.3473795295,((WP_162860078.1-endonuclease_exonuclease_phosphatase_family_protein__Candidatus_Fukatsuia_symbiotica_:1.2705368077,((RDH39918.1-cytolethal_distending_toxin_subunit_B_family_protein__Coxiellaceae_bacterium_RA15029_:0.7032726122,TLY46939.1-hypothetical_protein_E6K54_07755__Gammaproteobacteria_bacterium_:0.5533218908)100:0.4586168756,(((WP_049600395.1-cytolethal_distending_toxin_subunit_B_family_protein__Yersinia_nurmii_:0.2081879297,AJI94607.1-endonuclease_Exonuclease_phosphatase_family_protein__Yersinia_ruckeri_:0.3203539945)100:0.4020302591,(((WP_019083369.1-cytolethal_distending_toxin_subunit_B_family_protein__Yersinia_enterocolitica_:0.1596894134,WP_050097345.1-cytolethal_distending_toxin_subunit_B_family_protein__Yersinia_frederiksenii_:0.1822162594)87:0.0378052569,WP_057649187.1-MULTISPECIES__cytolethal_distending_toxin_subunit_B_family_protein__Yersinia_:0.2914284884)100:0.1226648666,WP_005158128.1-cytolethal_distending_toxin_subunit_B_family_protein__Yersinia_enterocolitica_:0.3067467898)98:0.1841857383)99:0.4184261183,(((((((((((((EEM9717633.1-cytolethal_distending_toxin_subunit_B_family_protein__Salmonella_enterica_subsp._diarizonae_:0.1188843676,WP_071991045.1-cytolethal_distending_toxin_subunit_B_family_protein__Edwardsiella_hoshinae_:0.1642319235)73:0.0767254091,EAO6410082.1-cytolethal_distending_toxin_subunit_B_family_protein__Salmonella_enterica_:0.1813622506)97:0.0505934630,(((WP_112835430.1-cytolethal_distending_toxin_type_III_V_nuclease_subunit_CdtB__Escherichia_coli_:0.1824467830,EDX0373911.1-cytolethal_distending_toxin_subunit_B_family_protein__Salmonella_enterica_:0.1436756777)100:0.1163313298,WP_059330987.1-cytolethal_distending_toxin_subunit_B_family_protein__Escherichia_coli_:0.2745941284)96:0.0659802767,WP_032479052.1-cytolethal_distending_toxin_subunit_B_family_protein__Vibrio_cholerae_:0.3434231122)100:0.2135030111)100:0.2102305727,WP_137510785.1-cytolethal_distending_toxin_type_I_nuclease_subunit_CdtB__Escherichia_coli_:0.3131165927)100:0.1345719543,(WP_052718511.1-cytolethal_distending_toxin_subunit_B_family_protein__Avibacterium_paragallinarum_:0.1298204455,WP_119525018.1-cytolethal_distending_toxin_subunit_B_family_protein__Bisgaard_Taxon_44_:0.1423464342)100:0.2025008599)84:0.0608669253,(((ECV9902450.1-cytolethal_distending_toxin_subunit_B_family_protein__Salmonella_enterica_subsp._enterica_:0.3834475750,(EAY4772458.1-cytolethal_distending_toxin_subunit_B_family_protein__Salmonella_enterica_:0.1976893877,EBJ7457207.1-cytolethal_distending_toxin_subunit_B_family_protein__Salmonella_enterica_:0.1730988915)99:0.0661995382)100:0.1142185693,EBV5086341.1-cytolethal_distending_toxin_subunit_B_family_protein__Salmonella_enterica_subsp._enterica_serovar_Minnesota_:0.2786530181)100:0.2483547120,(WP_132023582.1-cytolethal_distending_toxin_subunit_B_family_protein__Bisgaardia_hudsonensis_:0.1971958882,WP_111749779.1-MULTISPECIES__cytolethal_distending_toxin_subunit_B_family_protein__unclassified_Glaesserella_:0.2698269743)100:0.2604998793)96:0.1350794301)100:0.1558587797,(WP_059432846.1-cytolethal_distending_toxin_nuclease_subunit_Ch-CdtB__Campylobacter_hyointestinalis_:0.1685099908,(WP_095227920.1-cytolethal_distending_toxin_subunit_B_family_protein__Helicobacter_sp._13S00401-1_:0.1560184618,WP_002849498.1-cytolethal_distending_toxin_subunit_B_family_protein__Campylobacter_fetus_:0.2231113294)100:0.0976380950)100:0.1044761976)81:0.0464959088,(((((((EAL9285449.1-cytolethal_distending_toxin_subunit_Cc-CdtB__Campylobacter_coli_:0.2506711491,WP_137621913.1-cytolethal_distending_toxin_subunit_B_family_protein__Campylobacter_sp._MIT_17-670_:0.1376283876)62:0.0283587801,(ECZ6120307.1-cytolethal_distending_toxin_subunit_B_family_protein__Campylobacter_jejuni_:0.1202987670,BAJ52750.1-cytolethal_distending_toxin_B__Campylobacter_lari_:0.1330662539)99:0.0594211146)92:0.0406654061,WP_133389117.1-cytolethal_distending_toxin_subunit_B_family_protein__Campylobacter_volucris_:0.2336770740)99:0.0615653833,WP_121764627.1-cytolethal_distending_toxin_subunit_B_family_protein__Helicobacter_burdigaliensis_:0.2940291222)91:0.0613246554,WP_099506892.1-cytolethal_distending_toxin_subunit_B_family_protein__Campylobacter_sp._251_13_:0.1648611253)86:0.0727785284,EAJ7141672.1-cytolethal_distending_toxin_nuclease_subunit_Cj-CdtB__Campylobacter_jejuni_:0.2195747807)98:0.1151307090,(((WP_104696791.1-MULTISPECIES__cytolethal_distending_toxin_subunit_B_family_protein__unclassified_Helicobacter_:0.3838882691,WP_115568924.1-cytolethal_distending_toxin_subunit_B_family_protein__Helicobacter_brantae_:0.1818257191)94:0.0841156164,(((WP_077388223.1-cytolethal_distending_toxin_subunit_B_family_protein__Helicobacter_bilis_:0.0978839329,WP_112064790.1-cytolethal_distending_toxin_subunit_B_family_protein__Helicobacter_sp._10-6591_:0.1560485764)100:0.1231720298,WP_034367841.1-cytolethal_distending_toxin_subunit_B_family_protein__Helicobacter_sp._MIT_03-1614_:0.2227028134)76:0.0499564394,(WP_104718983.1-cytolethal_distending_toxin_subunit_B_family_protein__Helicobacter_pullorum_:0.1535577573,WP_133956704.1-cytolethal_distending_toxin_subunit_B_family_protein__Helicobacter_anseris_:0.1343796417)92:0.0429395502)66:0.0466169322)99:0.1357467631,WP_115578237.1-cytolethal_distending_toxin_subunit_B_family_protein__Helicobacter_anseris_:0.3036249010)100:0.2035463259)93:0.0938672201)79:0.0760647549,((((WP_142682102.1-cytolethal_distending_toxin_subunit_B_family_protein__Campylobacter_sp._MIT_99-7217_:0.2272121775,WP_034969066.1-cytolethal_distending_toxin_subunit_B_family_protein__Campylobacter_mucosalis_:0.1985394733)100:0.1791068060,WP_142931073.1-MULTISPECIES__cytolethal_distending_toxin_subunit_B_family_protein__unclassified_Campylobacter_:0.2527824490)53:0.0623692589,WP_104699394.1-cytolethal_distending_toxin_subunit_B_family_protein__Helicobacter_marmotae_:0.1844223165)44:0.0529518647,(WP_121726875.1-cytolethal_distending_toxin_subunit_B_family_protein__Helicobacter_labetoulli_:0.1989555040,WP_115575552.1-MULTISPECIES__cytolethal_distending_toxin_subunit_B_family_protein__unclassified_Helicobacter_:0.3071391875)95:0.0927184328)98:0.1750403803)81:0.1025501979,WP_059425552.1-cytolethal_distending_toxin_subunit_B_family_protein__Campylobacter_hyointestinalis_:0.6215395033)96:0.1894412433,((WP_015004717.1-cytolethal_distending_toxin_subunit_B_family_protein__Paraburkholderia_phenoliruptrix_:0.8204409433,(WP_129961983.1-cytolethal_distending_toxin_subunit_B_family_protein__Paraburkholderia_sp._UYCP14C_:0.2729830280,WP_166735254.1-cytolethal_distending_toxin_subunit_B_family_protein__Serratia_fonticola_:0.2140094497)100:0.2155279683)95:0.2328633050,WP_049780971.1-cytolethal_distending_toxin_subunit_B_family_protein__Hahella_chejuensis_:0.5163641054)99:0.3463535010)87:0.1721305086,WP_069688226.1-endonuclease_exonuclease_phosphatase_family_protein__Vibrio_harveyi_:1.9972127366)91:0.2678495218,XP_027840804.1-uncharacterized_protein_LOC114122360__Aphis_gossypii_:1.3572287741)83:0.1243544166)92:0.1409583883)88:0.0779922506)88:0.2496793363,XP_031641203.1-uncharacterized_protein_LOC116352617__Contarinia_nasturtii_:1.7411300731)98:0.3668335395)52:0.1881969841,XP_031639861.1-uncharacterized_protein_LOC116351853__Contarinia_nasturtii_:1.5936027272)100:1.4302457527)62:0.2251336722)58:0.1786898677,XP_017099943.1-PREDICTED__uncharacterized_protein_LOC108127405__Drosophila_bipectinata_:0.1879116402)58:0.2468373515,XP_016950904.1-PREDICTED__cytolethal_distending_toxin_subunit_B_homolog__Drosophila_biarmipes_:0.7675547034)100:0.8151493581);
(((((YP_002308525.1_lysozyme__Bacteriophage_APSE-2_:0.1689981009,((WP_174889564.1_glycoside_hydrolase_family_protein__Candidatus_Hamiltonella_defensa_:0.1500864376,WP_058948879.1_lysozyme__Plautia_stali_symbiont_:0.2037693246,SPP31571.1_Lysozyme_RrrD__Arsenophonus_endosymbiont_of_Aleurodicus_floccissimus_:0.1903594445)100:0.0228372394,WP_135679333.1_lysozyme__Arsenophonus_nasoniae_:0.2499876175)76:0.0157375876)51:0.0481094354,OIV47148.1_lysozyme__Sodalis_sp._TME1_:0.1042689697):0.1543431222,(((WP_019453549.1_lysozyme__Serratia_marcescens_:0.1000086105,WP_108701634.1_MULTISPECIES__lysozyme__Enterobacteriaceae_:0.2320682038)95:0.100522474,((WP_123767280.1_lysozyme__Yersinia_pseudotuberculosis_:0.1358996223,WP_103796112.1_lysozyme__Pantoea_sp._PSNIH6_:0.3571975434)84:0.0582088046,((((KAB8312941.1_lysozyme__Erwinia_endophytica_:0.1318566383,MIW69860.1_lysozyme__Salmonella_enterica_subsp._enterica_:0.119016927)97:0.0943697318,WP_171137456.1_glycoside_hydrolase_family_protein__Vibrio_plantisponsor_:0.316574644)100:0.0432385449,(EBW8392057.1_lysozyme__Salmonella_enterica_subsp._enterica_serovar_Florida_:0.1533825383,WP_065686712.1_lysozyme__Serratia_sp._14-2641_:0.2039408569)95:0.0699245774)94:0.0728547252,(WP_114986414.1_lysozyme__Pragia_fontium_:0.1503715392,(((WP_110592073.1_lysozyme__Providencia_sp._1709051003_:0.0725049842,(WP_179896544.1_glycoside_hydrolase_family_protein__Providencia_alcalifaciens_:0.1218985157,WP_032115182.1_lysozyme__Arsenophonus_endosymbiont_of_Nilaparvata_lugens_:0.4368766807)96:0.0367493747)92:0.0502537367,(WP_053908905.1_lysozyme__Moellerella_wisconsensis_:0.1322382543,WP_102140702.1_lysozyme__Providencia_sp._WCHPHu000369_:0.1096393893)74:0.0678631574)99:0.0776013722,(WP_105369883.1_lysozyme__Morganella_morganii_:0.1957735828,((WP_131680599.1_MULTISPECIES__lysozyme__Providencia_:0.2546216154,WP_109409335.1_lysozyme__Proteus_genomosp._4_:0.0686067719)100:0.1092660751,((((((((XP_031638744.1_uncharacterized_protein_LOC116350899__Contarinia_nasturtii_:0.0267786151,Cnas_NW02201606_2607199-2606738:0.247704766)99:0.0982561464,Cnas_NW02201606_2605394-2605837:0.0956271864)100:0.388805474,((Mdes_AEGA01007297-120-560:0.0690011565,Mdes_AEGA01024319-3788-4225:0.0454145027)99:0.2481355641,Mdes_GL501497-230410-230853:0.2309801614)100:0.209119659)100:0.191112198,((((((((((KAF5343523.1_hypothetical_protein_D9756_011629__Leucoagaricus_leucothites_:0.0810070768,KXN88353.1_Lysozyme__Leucoagaricus_sp._SymC.cos_:0.1815439164)98:0.031027016,(ORX69720.1_family_24_glycoside_hydrolase__Linderina_pennispora_:0.2198842162,(((KAF9164363.1_hypothetical_protein_DFQ26_001499__Actinomortierella_ambigua_:0.1663843598,(XP_007822386.1_glycoside_hydrolase_family_24__Metarhizium_robertsii_ARSEF_23_:0.1746130107,PIA15404.1_glycoside_hydrolase_family_24_protein__Coemansia_reversa_NRRL_1564_:0.1647775326)94:0.0895959203)100:0.0415133693,XP_018173949.1_glycoside_hydrolase_family_24__Purpureocillium_lilacinum_:0.1844755401)97:0.0372438202,(((KAF9165029.1_hypothetical_protein_DFQ26_000715__Actinomortierella_ambigua_:0.1157164516,KAF9165028.1_hypothetical_protein_DFQ26_000714__Actinomortierella_ambigua_:0.2733836531)98:0.1461386891,KAF2093586.1_lysozyme-like_protein__partial__Rhizodiscina_lignyota_:0.5271828935)100:0.0414000062,ORX74698.1_glycoside_hydrolase_family_24_protein__Linderina_pennispora_:0.4962626599)100:0.0315354497)93:0.0743608648)99:0.081726389)100:0.0169603895,XP_036628335.1_uncharacterized_protein_PC9H_009444__Pleurotus_ostreatus_:0.228784481)95:0.0642661983,(KAA8913413.1_lysozyme-like_domain-containing_protein__Sphaerosporella_brunnea_:0.1451632249,(KAF8650076.1_hypothetical_protein_AX16_005419__Volvariella_volvacea_WC_439_:0.0445215101,KAF8416941.1_family_24_glycoside_hydrolase__Tirmania_nivea_:0.2305196612)65:0.0567017101)97:0.058620613)98:0.0496559854,((XP_007783539.1_hypothetical_protein_W97_07480__Coniosporium_apollinis_CBS_100218_:0.1788901145,(TVY81650.1_Endolysin__Lachnellula_suecica_:0.1866577782,(KAF8247180.1_glycoside_hydrolase_family_24_protein__Wilcoxina_mikolae_CBS_423.85_:0.2148248089,KAF8540478.1_lysozyme-like_domain-containing_protein__Trichophaea_hybrida_:0.2381863604)98:0.0391635339)97:0.0332157404)89:0.053411903,XP_001886256.1_glycoside_hydrolase_family_24_protein__Laccaria_bicolor_S238N-H82_:0.2013318344,(((XP_024704268.1_lysozyme-like_protein__Aspergillus_steynii_IBT_23096_:0.1122600215,((OJJ01373.1_hypothetical_protein_ASPVEDRAFT_630443__Aspergillus_versicolor_CBS_583.65_:0.116528543,((CRG89736.1_glycoside_hydrolase_family_24_protein__Talaromyces_islandicus_:0.0362540921,XP_031916209.1_lysozyme-like_domain-containing_protein__Aspergillus_pseudotamarii_:0.2053462899)98:0.0704773828,OQE39017.1_hypothetical_protein_PENCOP_c007G02410__Penicillium_coprophilum_:0.1771769993)99:0.0349285079)99:0.0528353838,XP_022402135.1_hypothetical_protein_ASPGLDRAFT_24476__Aspergillus_glaucus_CBS_516.65_:0.1570610669)100:0.1267454195)100:0.0921474834,((OJJ00767.1_hypothetical_protein_ASPVEDRAFT_27479__Aspergillus_versicolor_CBS_583.65_:0.1629800751,GES58902.1_hypothetical_protein_ATETN484_0003012400__Aspergillus_terreus_:0.1476199459)97:0.1737988541,(KAB8748946.1_hypothetical_protein_FH972_026497__Carpinus_fangiana_:0.2760420223,XP_001886171.1_glycoside_hydrolase_family_24_protein__partial__Laccaria_bicolor_S238N-H82_:0.4677110453)96:0.0922475549)100:0.0491708787)99:0.1279385754,XP_007784043.1_hypothetical_protein_W97_07984__Coniosporium_apollinis_CBS_100218_:0.4457422298)99:0.1991228206)85:0.009611102,(KAE8447053.1_hypothetical_protein_EG329_011188__Helotiales_sp._DMI_Dod_QoI_:0.1606749136,PPR00137.1_hypothetical_protein_CVT24_008939__Panaeolus_cyanescens_:0.1394243366)91:0.1069115694)89:0.0205315156,((XP_001840818.2_lysozyme__Coprinopsis_cinerea_okayama7_130_:0.1420163213,TFK22937.1_lysozyme-like_protein__Coprinopsis_marcescibilis_:0.1738296876)95:0.033759622,KAF6759172.1_lysozyme__Coprinellus_angulatus_:0.1338144556,((XP_001840820.1_lysozyme__Coprinopsis_cinerea_okayama7_130_:0.1315738466,XP_001840813.1_lysozyme__Coprinopsis_cinerea_okayama7_130_:0.1237240802)96:0.0888595388,KAF4618617.1_hypothetical_protein_D9613_009816__Agrocybe_pediades_:0.2879322605)99:0.0485622631)91:0.0500866007,CAA7266089.1_unnamed_protein_product__Agrocybe_aegerita_:0.2177179514,(KAF8162698.1_glycoside_hydrolase_family_24_protein__Crassisporium_funariophilum_:0.2266791899,(((XP_018175425.1_lysozyme__Purpureocillium_lilacinum_:0.1890577235,PGH06790.1_hypothetical_protein_AJ79_06431__Helicocarpus_griseus_UAMH5409_:0.2371286128)97:0.0535144091,(PGH11556.1_hypothetical_protein_AJ79_04814__Helicocarpus_griseus_UAMH5409_:0.1614250446,KAF2181601.1_glycoside_hydrolase_family_24_protein__Zopfia_rhizophila_CBS_207.26_:0.1224085243)80:0.0789918586)76:0.030546134,(XP_018147228.1_lysozyme__Pochonia_chlamydosporia_170_:0.2692951318,((((((((((((XP_003039598.1_uncharacterized_protein_NECHADRAFT_55896__Fusarium_vanettenii_77-13-4_:0.1703892549,XP_001228442.1_hypothetical_protein_CHGG_10515__Chaetomium_globosum_CBS_148.51_:0.1147743535)98:0.0429809924,XP_006690972.1_hypothetical_protein_CTHT_0004310__Chaetomium_thermophilum_var._thermophilum_DSM_1495_:0.125166191)86:0.0192535638,KXX76154.1_Lysozyme__Madurella_mycetomatis_:0.1154246146)77:0.0377107719,(KIM95657.1_glycoside_hydrolase_family_24_protein__partial__Oidiodendron_maius_Zn_:0.2370200699,KIM98777.1_glycoside_hydrolase_family_24_protein__partial__Oidiodendron_maius_Zn_:0.2154304199)78:0.1171356342)78:0.0227087424,((KAF4466097.1_lysozyme__Fusarium_albosuccineum_:0.0877954781,KAF4959443.1_hypothetical_protein_FGADI_1664__Fusarium_gaditjirri_:0.214029493)96:0.0677248594,(KFY43893.1_hypothetical_protein_V494_01769__Pseudogymnoascus_sp._VKM_F-4513__FW-928__:0.1759533449,KFY67749.1_hypothetical_protein_V496_01423__Pseudogymnoascus_sp._VKM_F-4515__FW-2607__:0.0874760897)100:0.0791274526)93:0.0302752165)74:0.0222857035,RYO77002.1_hypothetical_protein_DL762_009548__Monosporascus_cannonballus_:0.2328035921)82:0.0732104557,KXJ87493.1_lysozyme__Microdochium_bolleyi_:0.1927718415)96:0.0350619574,(PHH86583.1_hypothetical_protein_CDD83_10015__Cordyceps_sp._RAO-2017_:0.2051087372,CEJ92312.1_hypothetical_protein_VHEMI07972__Torrubiella_hemipterigena_:0.0758748969)70:0.1244779097)97:0.0515352911,XP_018181472.1_lysozyme__Purpureocillium_lilacinum_:0.2871885989)95:0.0379985184,RZR63224.1_glycoside_hydrolase_family_24_protein__Pochonia_chlamydosporia_123_:0.282275899)76:0.0434703619,((((XP_028464287.1_lysozyme__Sodiomyces_alkalinus_F11_:0.2004420239,XP_028465619.1_lysozyme__Sodiomyces_alkalinus_F11_:0.1026838863)54:0.0697058286,KEY73454.1_hypothetical_protein_S7711_07483__Stachybotrys_chartarum_IBT_7711_:0.2661955347)98:0.0206629941,KAB5545537.1_lysozyme__Coniochaeta_sp._2T2.1_:0.324193674)54:0.047985834,KFH40740.1_Lysozyme-like_protein__Acremonium_chrysogenum_ATCC_11550_:0.0891655336)89:0.0230560169,(GAW15862.1_hypothetical_protein_ANO14919_052840__fungal_sp._No.14919_:0.1897918312,(KAF5009760.1_hypothetical_protein_FDECE_4033__Fusarium_decemcellulare_:0.1106479973,KAF7562604.1_hypothetical_protein_G7046_g1518__Stylonectria_norvegica_:0.1465429127)98:0.0631909717)87:0.048291932)74:0.0461106891,((QDS76536.1_hypothetical_protein_FKW77_006119__Venturia_effusa_:0.1529036967,(RFU25668.1_hypothetical_protein_B7463_g10670__partial__Scytalidium_lignicola_:0.0889881864,KIM94377.1_glycoside_hydrolase_family_24_protein__Oidiodendron_maius_Zn_:0.21999294)88:0.1027219408)100:0.0560344618,KAF1991127.1_glycoside_hydrolase_family_24_protein__Aulographum_hederae_CBS_113979_:0.1868135647)96:0.0918737263)72:0.0897169909)100:0.0406699449)74:0.0306302626)95:0.0490355421)63:0.0432186866,(CAA7266061.1_unnamed_protein_product__Agrocybe_aegerita_:0.0788137582,(XP_001887554.1_glycoside_hydrolase_family_24_protein__Laccaria_bicolor_S238N-H82_:0.1424106811,TFK38393.1_family_24_glycoside_hydrolase__Crucibulum_laeve_:0.1237417747)100:0.0649841197)99:0.0465574117)80:0.0095078874,PFH49316.1_glycoside_hydrolase_family_24_protein__Amanita_thiersii_Skay4041_:0.1781227971)74:0.0288548619,(CAA7266062.1_unnamed_protein_product__Agrocybe_aegerita_:0.2264498405,PPQ63730.1_hypothetical_protein_CVT24_004239__Panaeolus_cyanescens_:0.1075701479)94:0.1470395587)80:0.0674952225,(PFH48195.1_glycoside_hydrolase_family_24_protein__Amanita_thiersii_Skay4041_:0.2389220925,(XP_001840847.1_lysozyme__Coprinopsis_cinerea_okayama7_130_:0.267935137,(XP_023459810.1_Lysozyme__Cercospora_beticola_:0.1632632316,XP_033663175.1_glycoside_hydrolase_family_24_protein__partial__Zasmidium_cellare_ATCC_36951_:0.1704804602)99:0.1199765669)100:0.0901647599)97:0.0283500309)94:0.2376326748)100:0.1887722505,WP_045754706.1_lysozyme__Sphingobacterium_sp._PM2-P1-29_:0.672344126)100:0.033639838,(((((PKY43593.1_putative_phage-related_lysozyme__Rhizophagus_irregularis_:0.0559009811,(PKK66860.1_hypothetical_protein_RhiirC2_784269__Rhizophagus_irregularis_:0.1809913705,GES83630.1_glycoside_hydrolase_family_24_protein__Rhizophagus_clarus_:0.2178671993)99:0.1065918862)100:0.0574774264,RIA96722.1_Glycoside_Hydrolase_Family_24_protein__partial__Glomus_cerebriforme_:0.1479138916)98:0.0381907897,RIA96721.1_Glycoside_Hydrolase_Family_24_protein__Glomus_cerebriforme_:0.086925691)97:0.1312091545,(PKK68366.1_lysozyme__Rhizophagus_irregularis_:0.2356913166,RIA96167.1_Glycoside_Hydrolase_Family_24_protein__Glomus_cerebriforme_:0.2516632546)94:0.0743427092)100:0.0714245854,(XP_037029278.1_uncharacterized_protein_LOC119069325__Bradysia_coprophila_:0.3355279904,(ORX94878.1_lysozyme-like_protein__partial__Basidiobolus_meristosporus_CBS_931.73_:0.3372246378,XP_027195130.1_uncharacterized_protein_LOC113789752__Dermatophagoides_pteronyssinus_:0.3521054187)92:0.0747563411)100:0.0285844281)98:0.0869461357)94:0.1434142983,(WP_189358946.1_glycoside_hydrolase_family_protein__Undibacterium_squillarum_:0.3609754296,(RXJ59998.1_hypothetical_protein_CRV04_03005__Arcobacter_sp._CECT_8987_:0.1117029575,WP_128997788.1_lysozyme__Arcobacter_molluscorum_:0.1745684752)85:0.2397990171)100:0.028350869)94:0.0761373369,((MBF2035158.1_lysozyme__Leptolyngbyaceae_cyanobacterium_T60_A2020_046_:0.1110781999,WP_084606890.1_MULTISPECIES__lysozyme__Cyanobacteria_:0.1723656525)84:0.0421045211,MBD0269230.1_lysozyme__Cyanobacteria_bacterium_Co-bin8_:0.1422710653)81:0.126769932,(((MBF2003654.1_lysozyme__Synechococcales_cyanobacterium_M58_A2018_015_:0.0985138214,((WP_193990617.1_glycoside_hydrolase_family_protein__Leptolyngbya_ectocarpi_:0.1717265515,NEP15312.1_lysozyme__Leptolyngbya_sp._SIO4C1_:0.1518623496)90:0.0468267721,WP_193909081.1_glycoside_hydrolase_family_protein__Romeria_gracilis_:0.1875787947)81:0.0714458812)98:0.0712313762,((((WP_193875447.1_glycoside_hydrolase_family_protein__Oculatella_sp._LEGE_06141_:0.1591314743,NJL39093.1_lysozyme__Leptolyngbyaceae_cyanobacterium_SM1_4_3_:0.2041430025)98:0.0452068855,WP_190361329.1_unnamed_protein_product:0.4348767315)98:0.0562005717,WP_190507427.1_glycoside_hydrolase_family_protein__Oscillatoria_sp._FACHB-1407_:0.4765084396)99:0.0186572078,(WP_056353898.1_lysozyme__Methylobacterium_sp._Leaf89_:0.3317275907,NTE83741.1_lysozyme__Agrobacterium_tumefaciens_:0.34759892)61:0.112119023)93:0.0418590052,((WP_115537122.1_lysozyme__Paraburkholderia_sp._DHOM06_:0.2498018106,HBK98455.1_hypothetical_protein__Microcoleaceae_bacterium_UBA10368_:0.3528486835)95:0.0434771154,CVI60995.1_Lysozyme__Agrobacterium_deltaense_NCPPB_1641_:0.4196183641)68:0.0293318763)88:0.0397853963,MBF2000777.1_glycoside_hydrolase_family_protein__Synechococcales_cyanobacterium_M58_A2018_015_:0.2026233141)87:0.0532282456,((((HAC56814.1_hypothetical_protein__Rhodobiaceae_bacterium_:0.1809214853,WP_052513404.1_lysozyme__Bosea_sp._LC85_:0.213453131)77:0.0453798767,((((WP_019403034.1_MULTISPECIES__glycoside_hydrolase_family_protein__Chelatococcus_:0.2384755088,WP_116527779.1_lysozyme__Microvirga_sp._KLBC_81_:0.3224678759)100:0.0189849008,(WP_134102992.1_lysozyme__Neorhizobium_sp._R1-B_:0.1502586941,WP_151682397.1_lysozyme__Ochrobactrum_pseudintermedium_:0.1141688358)100:0.1494628373)63:0.0218942843,(WP_007552512.1_glycoside_hydrolase_family_protein__Bartonella_sp._DB5-6_:0.1757385821,(WP_100693035.1_glycoside_hydrolase_family_protein__Bartonella_sp._1-1C_:0.0746594531,((WP_015398455.1_glycoside_hydrolase_family_protein__Bartonella_australis_:0.1234718498,WP_007476660.1_lysozyme__Bartonella_melophagi_:0.1293154172)81:0.0261338677,SPU27379.1_Phage-related_lysozyme__muraminidase___Bartonella_washoeensis_:0.1839878908)100:0.0299577751)95:0.0224958903)96:0.1190550604)63:0.0134344641,((QHJ78478.1_hypothetical_protein__Bacteriophage_sp._:0.1607259987,WP_077993276.1_glycoside_hydrolase_family_protein__Bartonella_apis_:0.0747005186)100:0.139889012,WP_182417937.1_glycoside_hydrolase_family_protein__Bartonella_sp._HY038_:0.1761897261)100:0.0543498099)57:0.0720658941)99:0.0413054039,(WP_166950687.1_glycoside_hydrolase_family_protein__Pseudochelatococcus_lubricantis_:0.1633942817,(WP_183751781.1_glycoside_hydrolase_family_protein__Pseudochelatococcus_contaminans_:0.1000579435,(WP_015398240.1_lysozyme__Bartonella_australis_:0.0567730843,(WP_039761135.1_lysozyme__Bartonella_queenslandensis_:0.1267170074,WP_015398321.1_lysozyme__Bartonella_australis_:0.1079137212)100:0.0859276517)100:0.2105263185)100:0.0686375322)84:0.1058150969)75:0.0436022526,(HHI82583.1_lysozyme__Rhizobiales_bacterium_:0.2040307094,WP_018425789.1_glycoside_hydrolase_family_protein__Hoeflea_sp._108_:0.3271092012)96:0.2516972794)97:0.0568771078,WP_140533007.1_lysozyme__Mesorhizobium_sp._B1-1-8_:0.5418115279)94:0.4986021971)100:0.0897580511)89:0.0421030577)91:0.0660508418)94:0.0638471992)86:0.0632303296)93:0.0645907482)100:0.0331091754,(WP_049602239.1_lysozyme__Yersinia_nurmii_:0.1739028305,(WP_033580998.1_lysozyme__Dickeya_chrysanthemi_:0.1189431958,WP_137741917.1_lysozyme__Pectobacterium_polonicum_:0.2161969901)NA:0.0868973125)100:0.0859418734)79:0.0779010081)58:0.1850287965,WP_047730402.1_lysozyme__Serratia_marcescens_:0.1520251861)100:3.062948324e-06,QHJ80029.1_endolysin_autolysin__Myoviridae_sp._:0.1845281782)Root;
(WP_058823988.1_RHS_repeat-associated_core_domain-containing_protein__Pseudomonas_syringae_:0.1762042157,(GFM58987.1_sugar-binding_protein__Pseudomonas_cichorii_:0.1081967448,WP_095066952.1_sugar-binding_protein__Pseudomonas_sp._Irchel_3A18_:0.0905723778)100:0.0636480385,(((GFM75114.1_sugar-binding_protein__Pseudomonas_cichorii_:0.0813156871,GFM58983.1_sugar-binding_protein__Pseudomonas_cichorii_:0.0961926475)100:0.0707229919,WP_025389422.1_RHS_repeat-associated_core_domain-containing_protein__Pseudomonas_syringae_:0.1853966666)98:0.0401818236,((((WP_014339723.1_RHS_repeat-associated_core_domain-containing_protein__Pseudomonas_fluorescens_:0.1971001294,(((WP_025990986.1_RHS_repeat-associated_core_domain-containing_protein__Pseudomonas_syringae_:0.1554702867,WP_161460866.1_RHS_repeat-associated_core_domain-containing_protein__Pseudomonas_syringae_:0.2176703144)100:0.0959526143,WP_122851823.1_RHS_repeat-associated_core_domain-containing_protein__Pseudomonas_viridiflava_:0.2207294149)100:0.0602716837,WP_082481464.1_RHS_repeat-associated_core_domain-containing_protein__Pseudomonas_sp._Leaf127_:0.3382398788)96:0.0376345391)100:0.0942973587,WP_054062970.1_RHS_repeat-associated_core_domain-containing_protein__Pseudomonas_fuscovaginae_:0.3912182290)99:0.0606175515,WP_065833998.1_RHS_repeat-associated_core_domain-containing_protein__Pseudomonas_syringae_:0.3793094216)100:0.1082203105,(WP_150696155.1_hypothetical_protein__Pandoraea_terrae_:0.5893694392,((((((((((((((SEN27337.1_RHS_repeat-associated_core_domain-containing_protein__Pseudomonas_sp._ok266_:0.0805640410,RON86346.1_type_IV_secretion_protein_Rhs__Pseudomonas_fluorescens_:0.0753791568)100:0.0140932261,WP_095113555.1_type_IV_secretion_protein_Rhs__Pseudomonas_sp._Irchel_3H7_:0.0783234939)100:0.0346110851,CEL27250.1_tRNA3_Ser_-specific_nuclease_WapA_precursor__Pseudomonas_fluorescens_:0.1074360404)100:0.0412559622,VVN08933.1_hypothetical_protein_PS624_03726__Pseudomonas_fluorescens_:0.1473192282)100:0.1017926806,((WP_150602639.1_RHS_repeat-associated_core_domain-containing_protein__Pseudomonas_fluorescens_:0.0861572081,WP_186621152.1_RHS_repeat-associated_core_domain-containing_protein__Pseudomonas_sp._OE_48.2_:0.0850861092)100:0.0275239903,WP_169428602.1_RHS_repeat-associated_core_domain-containing_protein__Pseudomonas_fluorescens_:0.0884833691)100:0.1969324062)99:0.0391378100,WP_178083489.1_type_IV_secretion_protein_Rhs__Pseudomonas_sp._91RF_:0.1881445642)100:0.1861886339,(WP_192226923.1_type_IV_secretion_protein_Rhs__Pseudomonas_sp._PDM02_:0.1793628472,WP_130903966.1_RHS_repeat-associated_core_domain-containing_protein__Pseudomonas_sp._Sample_22_:0.2664094626)100:0.0513354761)100:0.0601647693,((WP_007983980.1_RHS_repeat-associated_core_domain-containing_protein__Pseudomonas_sp._GM48_:0.1937886029,WP_103403329.1_type_IV_secretion_protein_Rhs__Pseudomonas_sp._DP16D-R1_:0.1337314356)100:0.0570100484,((WP_046039813.1_type_IV_secretion_protein_Rhs__Pseudomonas_fluorescens_:0.1588365223,WP_131107395.1_RHS_repeat-associated_core_domain-containing_protein__Pseudomonas_sp._Sample_10_:0.1421365446)100:0.0280148336,WP_192307702.1_RHS_repeat-associated_core_domain-containing_protein__Pseudomonas_sp._PDM04_:0.2849192536)100:0.1112730313)99:0.0439815537)94:0.0345674838,(WP_095943171.1_type_IV_secretion_protein_Rhs__Pseudomonas_sp._ACN8_:0.1755400476,WP_095152969.1_type_IV_secretion_protein_Rhs__Pseudomonas_sp._Irchel_s3b5_:0.2042852186)100:0.1954611886)100:0.0502340668,WP_085717411.1_type_IV_secretion_protein_Rhs__Pseudomonas_sp._B28_2017__:0.2737784696)100:0.1054151214,WP_048376809.1_hypothetical_protein__Pseudomonas_lundensis_:0.4680495730)100:0.1475811564,(WP_137939972.1_RHS_repeat-associated_core_domain-containing_protein__Chitinivorax_sp._B_:0.5257327080,(((((((((RKL46883.1_hypothetical_protein_BFJ72_g2622__Fusarium_proliferatum_:0.2849702619,XP_036533082.1_YD_repeat-containing_protein__Fusarium_subglutinans_:0.3042184918)100:0.2169693920,GAD93715.1_conserved_hypothetical_protein__Byssochlamys_spectabilis_No._5_:0.3060230944)94:0.0532939987,RPA93710.1_hypothetical_protein_L873DRAFT_1815418__Choiromyces_venosus_120613-1_:0.1760864402)75:0.0203265340,(((XP_025404050.1_uncharacterized_protein_BO70DRAFT_327401__Aspergillus_heteromorphus_CBS_117.55_:0.1719126273,KAE8347626.1_hypothetical_protein_BDV24DRAFT_157104__Aspergillus_arachidicola_:0.1761107150)100:0.0317446772,(XP_024709250.1_RHS_repeat_protein__Aspergillus_steynii_IBT_23096_:0.0926484987,XP_025386063.1_RHS_repeat_protein__Aspergillus_eucalypticola_CBS_122712_:0.1630937077)100:0.1314191159)100:0.1601712132,KAE8353323.1_hypothetical_protein_BDV28DRAFT_148202__Aspergillus_coremiiformis_:0.2080623195)99:0.0539185440)77:0.0187029660,(XP_002585215.1_conserved_hypothetical_protein__Uncinocarpus_reesii_1704_:0.3134227603,(XP_013947354.1_hypothetical_protein_TRIATDRAFT_92284__Trichoderma_atroviride_IMI_206040_:0.2609898122,PQK10553.1_hypothetical_protein_BB8028_0002g08740__Beauveria_bassiana_:0.3097067731)100:0.0620570040)98:0.0555974667)91:0.0297678608,(((((XP_024689377.1_RHS_repeat_protein__Aspergillus_campestris_IBT_28561_:0.2002769747,GFF54586.1_RHS_repeat_protein__Aspergillus_udagawae_:0.1745180664)100:0.1215084962,(PYI27472.1_RHS_repeat_protein__Aspergillus_indologenus_CBS_114.80_:0.2716823267,XP_001259011.1_RHS_Repeat_protein__Aspergillus_fischeri_NRRL_181_:0.2381146698)100:0.0746271605)55:0.0204838115,(KAF7587276.1_hypothetical_protein_BBP40_007493__Aspergillus_hancockii_:0.1919392528,(((XP_025452091.1_hypothetical_protein_BO96DRAFT_480974__Aspergillus_niger_CBS_101883_:0.0061412574,XP_026630868.1_hypothetical_protein_BDQ94DRAFT_166101__Aspergillus_welwitschiae_:0.0087234205)100:0.0227665075,XP_025384698.1_RHS_repeat_protein__Aspergillus_eucalypticola_CBS_122712_:0.0459032055)100:0.0596721631,XP_025495938.1_hypothetical_protein_BO82DRAFT_389360__Aspergillus_uvarum_CBS_121591_:0.1422610751)100:0.1748654117)100:0.0652035522)99:0.0468241038,KUM57242.1_hypothetical_protein_ACN42_g9950__Penicillium_freii_:0.5914850434)73:0.0404242671,(((TGO18043.1_hypothetical_protein_BPAE_0398g00060__Botrytis_paeoniae_:0.2447680336,KHN97339.1_YD_repeat-containing_protein__Metarhizium_album_ARSEF_1941_:0.2613775430)88:0.0292567310,((TGO44277.1_hypothetical_protein_BCON_0556g00030__Botryotinia_convoluta_:0.1860810466,((TGO20093.1_hypothetical_protein_BTUL_0001g01020__Botrytis_tulipae_:0.1006361114,ESZ95519.1_hypothetical_protein_SBOR_4104__Sclerotinia_borealis_F-4128_:0.0982466489)100:0.0185749795,(KAA8565125.1_hypothetical_protein_EYC84_010873__Monilinia_fructicola_:0.0408306003,KAB8290184.1_hypothetical_protein_EYC80_011053__Monilinia_laxa_:0.0425070439)100:0.1143736837)100:0.0812834262)100:0.0544501917,(KID81095.1_YD_repeat-containing_protein__Metarhizium_guizhouense_ARSEF_977_:0.1237799603,OAA44081.1_YD_repeat-containing_protein__Beauveria_brongniartii_RCEF_3172_:0.1373027206)100:0.0666398773)100:0.0268014227)100:0.0998935615,((XP_024669909.1_hypothetical_protein_BDW47DRAFT_133251__Aspergillus_candidus_:0.2163484911,(OOF91981.1_hypothetical_protein_ASPCADRAFT_9383__Aspergillus_carbonarius_ITEM_5010_:0.1283756669,PYI09385.1_hypothetical_protein_BO78DRAFT_437949__Aspergillus_sclerotiicarbonarius_CBS_121057_:0.1131741706)100:0.1227482811)100:0.0530464635,XP_024694064.1_uncharacterized_protein_P168DRAFT_234023__Aspergillus_campestris_IBT_28561_:0.3563556130)100:0.1806166326)99:0.0365731802)79:0.0409450397)81:0.0394405217,(((((KAF7940960.1_hypothetical_protein_EAE97_007145__Botrytis_byssoidea_:0.0202831874,KAF7893083.1_hypothetical_protein_EAF02_000621__Botrytis_sinoallii_:0.0095098440)100:0.0785611591,XP_001593015.1_hypothetical_protein_SS1G_05937__Sclerotinia_sclerotiorum_1980_UF-70_:0.0970324794)100:0.1664784506,(EMR67380.1_putative_rhs_repeat_protein__Eutypa_lata_UCREL1_:0.1835396229,RKK88667.1_hypothetical_protein_BFJ68_g16893__Fusarium_oxysporum_:0.2967308190)95:0.0260978496)97:0.0371871762,PNP41813.1_hypothetical_protein_TGAMA5MH_06406__Trichoderma_gamsii_:0.2800960863)100:0.1641582943,XP_025426053.1_RHS_repeat_protein__Aspergillus_saccharolyticus_JOP_1030-1_:0.5313702433)83:0.0349892052)100:0.1831696603,TGJ68804.1_hypothetical_protein_EYR41_004889__Arthrobotrys_oligospora_:0.5723111204)100:0.2132532030,(((((((WP_144142566.1_hypothetical_protein__Paraburkholderia_sp._BCC1884_:0.5472039109,((((WP_045959343.1_hypothetical_protein__Xenorhabdus_poinarii_:0.0877994722,MBD2792589.1_hypothetical_protein__Xenorhabdus_sp._CUL_:0.1665107599)100:0.0443252929,(WP_099141509.1_RHS_repeat-associated_core_domain-containing_protein__Xenorhabdus_kozodoii_:0.1498059978,WP_099120640.1_RHS_repeat-associated_core_domain-containing_protein__Xenorhabdus_sp._KK7.4_:0.2062594607)90:0.0303662836)99:0.0369841281,(WP_045957359.1_RHS_repeat-associated_core_domain-containing_protein__Xenorhabdus_poinarii_:0.1434664819,WP_193756885.1_hypothetical_protein__Xenorhabdus_sp._KJ12.1_:0.2594885701)100:0.0724140484)100:0.1152945960,((((((((PHM74691.1_RHS_family_protein__Xenorhabdus_kozodoii_:0.1192357258,WP_099141169.1_RHS_repeat-associated_core_domain-containing_protein__Xenorhabdus_kozodoii_:0.1675895425)77:0.0342661042,WP_193836309.1_hypothetical_protein__Xenorhabdus_griffiniae_:0.0894963260)100:0.0346064798,WP_074018361.1_RHS_repeat-associated_core_domain-containing_protein__Xenorhabdus_thuongxuanensis_:0.1104914366)42:0.0204987543,WP_047766919.1_RHS_repeat-associated_core_domain-containing_protein__Xenorhabdus_griffiniae_:0.1627380132)59:0.0245918189,WP_045969752.1_hypothetical_protein__Xenorhabdus_doucetiae_:0.1651523594)100:0.0603967575,MBD2810753.1_hypothetical_protein__Xenorhabdus_sp._Vera_:0.1854046340)57:0.0163873628,(WP_069316463.1_hypothetical_protein__Xenorhabdus_hominickii_:0.1196169934,WP_099138261.1_hypothetical_protein__Xenorhabdus_szentirmaii_:0.2469863707)98:0.0516969319)98:0.0347330998,(WP_086108470.1_hypothetical_protein__Xenorhabdus_vietnamensis_:0.1770015463,(WP_099111415.1_hypothetical_protein__Xenorhabdus_sp._KJ12.1_:0.1020814284,WP_086952912.1_hypothetical_protein__Xenorhabdus_innexi_:0.0935917791)100:0.1513240885)98:0.0355408499)98:0.0690543291)100:0.3539002277)66:0.0350739752,(((((((((WP_066947618.1_hypothetical_protein__Streptomyces_lushanensis_:0.1513939397,WP_172386311.1_RHS_repeat-associated_core_domain-containing_protein__Streptomyces_sp._MNP-20_:0.2571371751)51:0.0332292039,(WP_033435647.1_hypothetical_protein__Saccharothrix_syringae_:0.1459248396,QCN89477.1_hypothetical_protein_DDJ31_34690__Streptomyces_griseoviridis_:0.2072342300)100:0.0439654938)49:0.0230272190,WP_053645974.1_hypothetical_protein__Streptomyces_sp._XY431_:0.3182820592)70:0.0210608863,(WP_159424734.1_hypothetical_protein__Streptomyces_sp._TLI_053_:0.2190698794,(OCC08972.1_putative_deoxyribonuclease_RhsC__Streptomyces_sp._PTY087I2_:0.2649444445,(WP_053643378.1_hypothetical_protein__Streptomyces_sp._XY431_:0.1797048389,WP_131803193.1_hypothetical_protein__Frankia_sp._Cc1.17_:0.1393903042)100:0.1299901954)99:0.0458740523)100:0.0762165841)70:0.0371910523,(MUN35678.1_hypothetical_protein__Actinomadura_sp._NEAU-AAG5_:0.2520254812,WP_156214572.1_hypothetical_protein__Actinomadura_sp._NEAU-AAG5_:0.3348977002)100:0.1061247288)100:0.1926867603,(WP_047963607.1_RHS_repeat-associated_core_domain-containing_protein__Xenorhabdus_khoisanae_:0.3646227370,(CAC19493.1_nematicidal_protein_2__Xenorhabdus_bovienii_:0.3543371659,(WP_134143384.1_hypothetical_protein__Paraburkholderia_sp._BL6665CI2N2_:0.2917503564,WP_074862598.1_RHS_repeat-associated_core_domain-containing_protein__Pseudomonas_agarici_:0.3818348907)100:0.4237710046)99:0.0867309538)98:0.0502833533)98:0.0432443405,(WP_060418769.1_MULTISPECIES__hypothetical_protein__Serratia_:0.6031316569,(WP_039404817.1_RHS_repeat-associated_core_domain-containing_protein__Pandoraea_pulmonicola_:0.2571756006,WP_174995783.1_RHS_repeat-associated_core_domain-containing_protein__Pandoraea_horticolens_:0.2963462876)100:0.3992510009)98:0.0853841981)59:0.0438129559,((WP_141174111.1_RHS_repeat-associated_core_domain-containing_protein__partial__Serratia_sp._SRS-8-S-2018_:0.4794274377,((WP_013184055.1_Nematicidal_protein_2__Xenorhabdus_nematophila_:0.1213672216,OWO79756.1_hypothetical_protein_B5C26_19760__Photorhabdus_luminescens_:0.1458340634)100:0.0757210941,WP_152964034.1_RHS_repeat-associated_core_domain-containing_protein__Photorhabdus_khanii_:0.2231181268)100:0.3827587938)99:0.0868703341,(EDO1767234.1_RHS_repeat-associated_core_domain-containing_protein__Salmonella_enterica_:0.0799017952,WP_001603612.1_RHS_repeat-associated_core_domain-containing_protein__Escherichia_coli_:0.0575392592)100:0.7173524647)50:0.0693082597)99:0.1248916678,(MAM77006.1_hypothetical_protein__Tistrella_sp._:0.4682727353,(WP_095153451.1_RHS_repeat-associated_core_domain-containing_protein__Pseudomonas_sp._Irchel_3E13_:0.4149191903,(WP_133680630.1_hypothetical_protein__Paludibacterium_purpuratum_:0.3191621110,WP_133648672.1_RHS_repeat-associated_core_domain-containing_protein__Paraburkholderia_sp._LD6_:0.2594898041)100:0.1446093416)100:0.1177544130)98:0.0774775141)59:0.0380439236)64:0.0361145344,((((((((WP_150053577.1_RHS_repeat-associated_core_domain-containing_protein__Pantoea_sp._M_4_:0.1906374563,(WP_153689678.1_RHS_repeat-associated_core_domain-containing_protein__Enterobacter_cancerogenus_:0.1449425093,WP_094419002.1_type_IV_secretion_protein_Rhs__Kosakonia_cowanii_:0.2111979222)100:0.0687795638)95:0.0223615243,WP_052752434.1_RHS_repeat-associated_core_domain-containing_protein__Tatumella_morbirosei_:0.2472482591)99:0.0243331324,((WP_168416127.1_RHS_repeat-associated_core_domain-containing_protein__Erwinia_amylovora_:0.1219655293,(WP_023656437.1_RHS_repeat-associated_core_domain-containing_protein__Erwinia_piriflorinigrans_:0.0675689480,WP_012442720.1_RHS_repeat-associated_core_domain-containing_protein__Erwinia_tasmaniensis_:0.1010966236)100:0.0722142115)100:0.1417499953,(WP_167808667.1_type_IV_secretion_protein_Rhs__Yokenella_regensburgei_:0.4330181270,(THD57002.1_type_IV_secretion_protein_Rhs__Enterobacteriaceae_bacterium_ML5_:0.1943629914,WP_153689676.1_RHS_repeat-associated_core_domain-containing_protein__Enterobacter_cancerogenus_:0.2403246586)100:0.2738807940)100:0.1019526283)94:0.0321383419)89:0.0425901977,SKA56756.1_RHS_repeat-associated_core_domain-containing_protein__Enterovibrio_nigricans_DSM_22720_:0.2762622758)72:0.0268128088,(((WP_180817257.1_RHS_repeat_protein__Arsenophonus_endosymbiont_of_Aphis_craccivora_:0.0424194355,CAB3775397.1_Putative_RHS-repeat-containing_toxin__Bacteriophage_APSE-3_:0.0293108560)97:0.0352186237,((ATW32053.1_hypothetical_protein_BJP42_06875__Candidatus_Hamiltonella_defensa_:0.0026758603,ACJ10121.1_putative_YD-repeat_toxin__Bacteriophage_APSE-3_:0.0018801091)100:0.0157292443,AMD43718.1_putative_YD-repeat_toxin__partial__Bacteriophage_APSE_:0.0137771493)97:0.0952513088)100:0.0334300299,WP_119710840.1_type_IV_secretion_protein_Rhs__Arsenophonus_endosymbiont_of_Aleurodicus_floccissimus_:0.1057007059)100:0.2264063326)90:0.1352854433,(((WP_086110724.1_hypothetical_protein__Xenorhabdus_vietnamensis_:0.1855468420,(Smos_VUAH01005136_999-6117_A_new_protein_sequence_entered_manually:0.2451256595,Mdes011034-RA_peptide__Mdes011034-RA_cds_pep_protein_coding:0.3025810463)100:0.1329622325)95:0.0457373632,(((MBD2816236.1_RHS_repeat-associated_core_domain-containing_protein__Xenorhabdus_sp._Flor_:0.1646410725,WP_187515678.1_RHS_repeat-associated_core_domain-containing_protein__Pantoea_agglomerans_:0.2039589109)76:0.0345479021,(EAV0573386.1_hypothetical_protein__Salmonella_enterica_:0.1553132747,EBD4964646.1_RHS_repeat-associated_core_domain-containing_protein__Salmonella_enterica_:0.2045201373)100:0.0765805433)62:0.0203303899,(ECF7068452.1_RHS_repeat_protein__Salmonella_enterica_subsp._enterica_:0.2416585391,WP_137380521.1_RHS_repeat_protein__Citrobacter_sp._wls831_:0.4270071086)94:0.0823488185)81:0.0310110180)55:0.0166801153,((WP_192979327.1_RHS_repeat-associated_core_domain-containing_protein__Enterobacter_cloacae_complex_sp._P32C_:0.2778027737,(WP_132343745.1_type_IV_secretion_protein_Rhs__Photorhabdus_luminescens_:0.2653366953,WP_086108340.1_hypothetical_protein__Xenorhabdus_vietnamensis_:0.5303279533)91:0.0559513623)91:0.0665456210,((WP_126656704.1_RHS_repeat_protein__Proteus_mirabilis_:0.1497426062,((WP_135344925.1_RHS_repeat_protein__Serratia_quinivorans_:0.0605544009,(WP_103681906.1_nematicidal_protein__Serratia_marcescens_:0.0518565796,WP_051583095.1_RHS_repeat-associated_core_domain-containing_protein__Morganella_morganii_:0.0666131106)100:0.0439654550)100:0.0482561340,OAT38667.1_hypothetical_protein_M983_0211__Cosenzaea_myxofaciens_ATCC_19692_:0.1392729990)100:0.0543341056)100:0.2481107498,(WP_052044825.1_RHS_repeat-associated_core_domain-containing_protein__Arsenophonus_endosymbiont_of_Nilaparvata_lugens_:0.3859038882,WP_154598658.1_RHS_repeat-associated_core_domain-containing_protein__Providencia_stuartii_:0.6691406692)88:0.0738990049)86:0.0396558802)60:0.0279877864)82:0.0656798868)65:0.0241087430,(((CAO95593.1_Similar_to_Nematicidal_protein_2__Erwinia_tasmaniensis_Et1_99_:0.2255982802,(WP_066746030.1_RHS_repeat-associated_core_domain-containing_protein__Cosenzaea_myxofaciens_:0.2888679207,WP_066748907.1_RHS_repeat-associated_core_domain-containing_protein__Cosenzaea_myxofaciens_:0.4349518707)100:0.1459987048)82:0.0336229415,OKB66575.1_hypothetical_protein_BHU62_11920__Serratia_marcescens_:0.3722812793)100:0.1185857333,((RJF54060.1_RHS_repeat_protein__Serratia_sp._S40_:0.1526004361,WP_119804817.1_RHS_repeat-associated_core_domain-containing_protein__Serratia_sp._S40_:0.1383423794)100:0.1452680114,((WP_191939693.1_RHS_repeat_protein__Pantoea_agglomerans_:0.1483405259,WP_158781629.1_RHS_repeat_protein__Pantoea_sp._BAV_3049_:0.1464039641)100:0.0718890154,WP_147293927.1_RHS_repeat_protein__Cedecea_davisae_:0.2899476573)100:0.2319435805)100:0.1890927340)47:0.0350545872)45:0.0350344980,(WP_052760878.1_RHS_repeat-associated_core_domain-containing_protein__Photorhabdus_thracensis_:0.2465213132,((WP_115240243.1_type_IV_secretion_protein_Rhs__Yersinia_enterocolitica_:0.2107280974,WP_185901506.1_type_IV_secretion_protein_Rhs__Proteus_vulgaris_:0.2261278116)100:0.2351100126,((STZ31673.1_RHS_repeat-associated_core_domain__Myroides_odoratus_:0.1120808101,WP_182650638.1_RHS_repeat-associated_core_domain-containing_protein__Myroides_sp._WP-1_:0.1712810066)100:0.2527122628,WP_048607156.1_RHS_repeat-associated_core_domain-containing_protein__Providencia_rettgeri_:0.3385308125)100:0.2136077125)96:0.0379660259)100:0.0814974416)100:0.2252118732)63:0.0382818197,(WP_052293364.1_hypothetical_protein__Coxiella_burnetii_:0.3388160199,WP_032664429.1_hypothetical_protein__Enterobacter_sp._DC4_:0.5212890110)87:0.0610519216)82:0.0430510963,(BBV67681.1_sugar-binding_protein__Klebsiella_sp._STW0522-44_:0.7516466147,WP_164526018.1_RHS_repeat-associated_core_domain-containing_protein__Proteus_vulgaris_:0.8045445767)52:0.0774100761)57:0.0543640376,(HAM3643588.1_hypothetical_protein__Escherichia_coli_:0.4501910195,WP_069018241.1_RHS_repeat-associated_core_domain-containing_protein__Yersinia_enterocolitica_:0.3242687549)100:0.4339320066)95:0.0588017523,(WP_038241735.1_hypothetical_protein__Xenorhabdus_szentirmaii_:0.4181587133,WP_096754224.1_hypothetical_protein__Cedecea_neteri_:0.3945168030)100:0.3515553485)100:0.1263924818)100:0.1231496037)81:0.0776485319)99:0.0667324338,WP_080434334.1_hypothetical_protein__Burkholderia_ubonensis_:0.5252351849)90:0.0459713269,((WP_081087658.1_hypothetical_protein__Burkholderia_stagnalis_:0.2398834117,WP_121280419.1_RHS_repeat-associated_core_domain-containing_protein__Paraburkholderia_sp._7MK8-2_:0.2920496514)99:0.0573484146,WP_183686536.1_hypothetical_protein__Rhizobium_lusitanum_:0.2779250694)100:0.1809336002)88:0.0523231875)100:0.2192563752)100:0.1894034727)100:0.2056543098);
(WP_175804727.1__-_Shiga-like_toxin_beta_subunit___-_Burkholderia_ambifaria_:0.3922798110,((WP_082248743.1__-_Shiga-like_toxin_beta_subunit___-_Burkholderia_pseudomallei_:0.2969866301,(((EFI6751557.1__-_Shiga_toxin_Stx1_subunit_B___-_Escherichia_coli_:0.0196889570,(WP_095907600.1__-_Shiga_toxin_Stx1_subunit_B___-_Enterobacter_cloacae_:0.0754185458,ALI57234.1__-_Shiga_toxin_1d_subunit_B___-_Escherichia_coli_:0.1191887921)84:0.0227023719)93:0.1012485433,(((WP_069985170.1__-_Shiga_toxin_Stx2_subunit_B___-_Escherichia_coli_:0.0419178345,WP_101973811.1__-_Shiga_toxin_Stx2_subunit_B___-_Escherichia_coli_:0.0664994408)44:0.0174555215,EES5291716.1__-_Shiga_toxin_Stx2_subunit_B___-_Escherichia_coli_:0.0363206999)57:0.0273137618,WP_141044085.1__-_Shiga-like_toxin_beta_subunitpartial___-_Escherichia_coli_:0.1898130621)96:0.4143200747)75:0.1597973810,((((NP_050968.1__-_hypothetical_protein_APSE-1_07___-_Hamiltonella_virus_APSE1_:0.0577359443,ACJ10077.1__-_putative_Shiga-like_toxin_beta_subunit___-_Bacteriophage_APSE-5_:0.0536697439)89:0.1379973001,Smos_VUAH01000016.1_900260-900502__-_A_new_protein_sequence_entered_manually_:1.2296519984)69:0.3806940188,(((XP_031619578.1__-_uncharacterized_protein_LOC116338454___-_Contarinia_nasturtii_:0.4943510232,Smos_VUAH01006166.1-__-_47928424792842__-_A_new_protein_sequence_entered_manually_:0.5385130484)91:0.5441544314,(((Smos_VUAH01000016.1_896355-896597__-_A_new_protein_sequence_entered_manually_:0.4907974057,XP_031619577.1__-_uncharacterized_protein_LOC116338453___-_Contarinia_nasturtii_:2.0367396298)31:0.1668695691,Smos_VUAH01000060.1_423461-423673__-_A_new_protein_sequence_entered_manually_:1.0590067921)30:0.1057191102,(Smos_VUAH01000016.1_901146-901313__-_A_new_protein_sequence_entered_manually_:0.5651143744,Smos_VUAH01000016.1_899256-899522__-_A_new_protein_sequence_entered_manually_:0.7255354288)89:0.5154426479)39:0.1237494554)55:0.1372629628,Smos_VUAH01000060.1_425037-425252__-_A_new_protein_sequence_entered_manually_:0.9895397200)78:0.3968723874)48:0.1473976108,RYX79668.1__-_Shiga-like_toxin_beta_subunit___-_bacterium_:0.5988988214)99:1.0544822175)62:0.1784936474)57:0.1266056219,WP_076896235.1__-_Shiga-like_toxin_beta_subunit___-_Burkholderia_pseudomallei_:0.7765422231)42:0.1153269121,WP_157032646.1__-_Shiga-like_toxin_beta_subunit___-_Erwinia_typographi_:0.8884763414);
